# Supplementary material for: Proteomic profiling of arteriovenous fistula tissue identifies dysregulated oxidoreductase proteins in diabetic end-stage renal disease
Source: Front Endocrinol (Lausanne). 2026 Feb 2;17:1583065. doi: 10.3389/fendo.2026.1583065 (PMC12907137; doi:10.3389/fendo.2026.1583065)
Supplement: Supplementary file 1 [file DataSheet1.csv]

Gene_ID	Gene_symbol	Description	NON_DM1	NON_DM2	NON_DM3	NON_DM4	DM1	DM2	DM3	DM4	M_DM	M_NON_DM	FC	log2FC	pValue	significance
1	A1BG	alpha-1-B glycoprotein	11.09313625	7.911222739	13.36098792	17.9748764	12.29101659	17.65790001	12.01393412	16.23794295	14.55019842	12.58505583	1.156148897	0.209327211	0.473520252	Stable
2	A2M	alpha-2-macroglobulin	84.99592731	39.9832201	65.1388061	17.75746609	47.20812311	69.70392846	57.75591799	78.21145399	63.21985589	51.9688549	1.216495072	0.282730476	0.522501229	Stable
12	SERPINA3	serpin family A member 3	57.90487286	21.50305532	16.19209337	36.90977342	26.2478273	94.23974635	56.27818281	23.86083984	50.15664908	33.12744874	1.514051066	0.598413865	0.411243942	Stable
16	AARS1	alanyl-tRNA synthetase 1	2.077824883	0.534119757	0.101986889	0.212808043	3.332142485	0.894129323	0.347994738	0.176377708	1.187661064	0.731684893	1.623186531	0.698828799	0.619530076	Stable
18	ABAT	4-aminobutyrate aminotransferase	7.08E-05	0.139185548	7.08E-05	7.08E-05	0.065775451	0.197878924	7.08E-05	7.08E-05	0.065948994	0.034849487	1.892394966	0.920213228	0.613609853	Stable
23	ABCF1	ATP binding cassette subfamily F member 1	1.223784577	1.056534336	0.23970365	0.147420434	1.040296879	0.511928628	1.292661403	0.264438124	0.777331259	0.666860749	1.165657537	0.221143996	0.771487811	Stable
29	ABR	ABR activator of RhoGEF and GTPase	4.956367269	2.061664381	1.281753766	1.142716089	3.393109829	5.375820342	0.113634927	7.08E-05	2.220658975	2.360625376	0.940707914	-0.088181253	0.93292186	Stable
30	ACAA1	acetyl-CoA acyltransferase 1	1.424320875	0.953024958	0.511652422	0.621097942	7.08E-05	7.08E-05	0.102143488	7.08E-05	0.025588972	0.877524049	0.029160422	-5.099844569	0.024367651	Down
34	ACADM	acyl-CoA dehydrogenase medium chain	0.183255885	0.256869934	2.306969733	7.08E-05	2.950265211	2.183023082	1.097938732	0.440800722	1.668006937	0.686791588	2.428694477	1.280181014	0.254438796	Stable
35	ACADS	acyl-CoA dehydrogenase short chain	1.078227738	1.284880002	0.315721627	1.407502689	0.69310171	0.615813237	0.194735889	0.45494406	0.489648724	1.021583014	0.479303901	-1.060987412	0.115853313	Stable
36	ACADSB	acyl-CoA dehydrogenase short/branched chain	0.225561245	0.675339505	0.649456607	0.289984538	1.296235019	0.894713683	0.145843738	0.524572805	0.715341311	0.460085474	1.554800906	0.636729853	0.399794981	Stable
37	ACADVL	acyl-CoA dehydrogenase very long chain	5.266148642	1.792843043	2.352918015	4.865284566	12.98742994	5.373921172	1.704153814	6.000039442	6.516386092	3.569298567	1.825676942	0.868431499	0.308967637	Stable
38	ACAT1	acetyl-CoA acetyltransferase 1	16.60697531	17.20187604	17.23548534	10.08542274	35.40678514	14.00112087	8.433003761	9.433727774	16.81865939	15.28243986	1.100521876	0.138187824	0.827763984	Stable
39	ACAT2	acetyl-CoA acetyltransferase 2	2.473402227	3.855890075	0.609140039	0.592859591	3.165452223	0.730055628	0.876542809	7.08E-05	1.193030365	1.882822983	0.633639156	-0.658266606	0.534973207	Stable
47	ACLY	ATP citrate lyase	1.158420707	3.774635686	0.572625386	0.355811549	1.321148493	3.19016764	0.38532143	1.312640844	1.552319602	1.465373332	1.059333869	0.083157354	0.932665614	Stable
48	ACO1	aconitase 1	2.791803602	5.1790676	1.622421651	1.42357939	6.664562094	2.934364025	1.143394289	0.886648319	2.907242182	2.754218061	1.055559915	0.07800847	0.926858796	Stable
50	ACO2	aconitase 2	10.61351388	3.761566798	5.221635997	4.049787653	18.21815094	10.16538146	4.056502021	3.621359556	9.015348494	5.911626082	1.525020082	0.608828241	0.453759031	Stable
52	ACP1	acid phosphatase 1	6.546219147	4.508387437	15.41585203	13.46652792	2.472225807	8.374025703	19.69168039	13.01338261	10.88782863	9.984246634	1.090500769	0.124990787	0.847994178	Stable
59	ACTA2	actin alpha 2, smooth muscle	5172.406105	8857.675372	6145.481107	7931.727883	7637.822606	6454.549006	3188.365648	6502.913706	5945.912742	7026.822617	0.846173735	-0.240974189	0.428702813	Stable
60	ACTB	actin beta	1245.199898	1589.744953	1135.796811	1340.447018	1628.798025	1554.689931	852.3016074	835.303164	1217.773182	1327.79717	0.917137956	-0.124789335	0.665938784	Stable
70	ACTC1	actin alpha cardiac muscle 1	0.085975106	182.3962148	100.9398372	124.0758977	125.2352387	210.8955445	15.03641805	66.29538896	104.3656476	101.8744812	1.024453291	0.034854208	0.966383393	Stable
71	ACTG1	actin gamma 1	27.81702036	13.30393824	5.457680049	5.716808282	11.24113121	14.17321491	18.57214399	2.419447757	11.60148447	13.07386173	0.88738008	-0.172375928	0.822912978	Stable
72	ACTG2	actin gamma 2, smooth muscle	3.819873696	3.083878681	1.736418119	1.923248259	8.175720857	3.835885502	4.24115283	16.52413401	8.1942233	2.640854689	3.102867922	1.633602288	0.154864493	Stable
81	ACTN4	actinin alpha 4	96.44436933	460.6119988	111.5912997	124.9484544	138.1284464	445.2093182	42.81070184	78.23563064	176.0960243	198.3990306	0.887585104	-0.172042639	0.866297007	Stable
87	ACTN1	actinin alpha 1	123.8694758	449.1331658	131.9744579	348.6061877	459.5275007	365.7175487	68.8581437	206.39906	275.1255633	263.3958218	1.044532755	0.062857733	0.924269375	Stable
88	ACTN2	actinin alpha 2	7.08E-05	0.330510275	7.08E-05	7.08E-05	7.08E-05	7.08E-05	7.08E-05	7.08E-05	0.0000708	0.082680669	0.000856307	-10.18958498	0.391002219	Stable
97	ACYP1	acylphosphatase 1	7.08E-05	0.759643301	0.112729841	0.419327013	2.439386579	2.013266485	3.433949902	7.08E-05	1.971668442	0.322942739	6.105319008	2.610066679	0.103666428	Stable
100	ADA	adenosine deaminase	1.656791592	0.231432954	0.928846561	0.373262683	0.836111701	7.08E-05	0.671787928	0.110928502	0.404724733	0.797583448	0.507438731	-0.978694454	0.351724794	Stable
102	ADAM10	ADAM metallopeptidase domain 10	1.470922768	0.16165267	0.181879973	0.149559135	0.307136853	0.183766629	0.098852288	0.184543371	0.193574785	0.491003637	0.394243079	-1.342842668	0.431228707	Stable
104	ADARB1	adenosine deaminase RNA specific B1	7.08E-05	0.234558123	7.08E-05	7.08E-05	7.08E-05	0.215307463	7.08E-05	7.08E-05	0.053879966	0.058692631	0.918002227	-0.123430441	0.953750908	Stable
118	ADD1	adducin 1	16.79553788	5.951457801	8.472578627	9.734942327	10.12903143	7.034380273	18.12935214	13.04330121	12.08401626	10.23862916	1.180237713	0.239077464	0.597427944	Stable
119	ADD2	adducin 2	6.018109251	0.77502292	2.324047856	4.162657757	1.633924824	0.492454829	9.710491283	3.819910272	3.914195302	3.319959446	1.17898889	0.237550123	0.810687019	Stable
120	ADD3	adducin 3	2.555157571	1.150990195	0.689610526	0.603334437	1.053917538	0.673884017	2.415925185	2.327485835	1.617803144	1.249773182	1.294477403	0.372369782	0.581636753	Stable
125	ADH1B	alcohol dehydrogenase 1B (class I), beta polypeptide	96.52114123	103.7934847	16.94698705	20.35222899	62.03150148	80.09385027	90.08104455	27.60610471	64.95312525	59.40346049	1.093423257	0.128851967	0.847174916	Stable
126	ADH1C	alcohol dehydrogenase 1C (class I), gamma polypeptide	7.08E-05	0.128061841	7.08E-05	7.08E-05	7.08E-05	7.08E-05	3.643317749	7.08E-05	0.910882537	0.03206856	28.40422302	4.828033534	0.405881462	Stable
128	ADH5	alcohol dehydrogenase 5 (class III), chi polypeptide	24.91585046	26.59992151	9.284602697	2.851948471	25.83352648	8.623401357	13.60626647	1.923796267	12.49674764	15.91308078	0.785312902	-0.348660496	0.674033642	Stable
142	PARP1	poly(ADP-ribose) polymerase 1	0.722369754	0.084684498	0.239622325	0.364224744	0.207663088	1.901945895	0.230582202	0.35034984	0.672635256	0.35272533	1.906966125	0.931279216	0.50455771	Stable
158	ADSL	adenylosuccinate lyase	2.521485683	1.569402945	1.679511375	2.226581457	2.38520878	1.213876537	0.950773227	0.25486115	1.201179924	1.999245365	0.60081666	-0.735003276	0.176736176	Stable
159	ADSS2	adenylosuccinate synthase 2	0.999448988	0.854932538	0.395968472	7.08E-05	1.281505863	1.923713307	0.008497374	0.106211034	0.829981895	0.5626052	1.475247465	0.56095698	0.630814798	Stable
160	AP2A1	adaptor related protein complex 2 subunit alpha 1	0.559923096	1.50782765	0.568620159	0.870141036	0.772483963	1.060248278	0.16974128	0.753223446	0.688924242	0.876627985	0.785879818	-0.347619392	0.542688397	Stable
161	AP2A2	adaptor related protein complex 2 subunit alpha 2	3.129061235	3.482574457	0.78463808	2.057317951	2.091318468	3.187245839	0.981002032	0.904811025	1.791094341	2.363397931	0.757847131	-0.40002123	0.507558999	Stable
162	AP1B1	adaptor related protein complex 1 subunit beta 1	0.369501833	0.330226169	7.08E-05	0.031085093	0.336262616	0.371755259	0.19756447	7.08E-05	0.226413286	0.182720974	1.239120401	0.309316376	0.745715809	Stable
163	AP2B1	adaptor related protein complex 2 subunit beta 1	3.79374431	5.463552662	1.053150896	1.186927018	4.105180697	4.856324251	1.34344368	0.575525089	2.720118429	2.874343722	0.946344172	-0.079563128	0.921007764	Stable
164	AP1G1	adaptor related protein complex 1 subunit gamma 1	0.285066206	0.186207027	0.102371147	7.08E-05	7.08E-05	0.00469767	0.094067493	7.08E-05	0.024726691	0.143428795	0.172396978	-2.536193614	0.144098771	Stable
165	AEBP1	AE binding protein 1	9.744375097	20.19048443	6.98108925	18.09003722	10.53806688	21.00774404	3.757650569	3.737407463	9.760217238	13.7514965	0.709756734	-0.494603464	0.471593705	Stable
173	AFM	afamin	0.070813328	0.238194683	0.20434787	0.421305363	0.313122737	0.11037831	0.786120748	0.9778245	0.546861574	0.233665311	2.340362681	1.226732119	0.221988499	Stable
176	ACAN	aggrecan	1.221252451	71.33150412	0.561992221	0.908562686	1.178595757	65.02174351	0.168234466	0.083358058	16.61298295	18.50582787	0.89771628	-0.155668537	0.939432506	Stable
178	AGL	amylo-alpha-1, 6-glucosidase, 4-alpha-glucanotransferase	1.351589596	1.74679889	0.867954921	1.17982578	2.822095226	2.305884784	0.303517289	0.578365845	1.502465786	1.286542297	1.167832406	0.22383325	0.758854364	Stable
183	AGT	angiotensinogen	4.054364726	3.343551797	5.227328704	3.987313426	6.949030179	8.676285942	2.756147935	16.46006589	8.710382487	4.153139663	2.097300643	1.068533683	0.210076289	Stable
191	AHCY	adenosylhomocysteinase	13.02118858	6.116997045	8.020821622	12.86469286	12.59529906	4.517249328	3.841450578	8.399873894	7.338468215	10.00592503	0.733412273	-0.447303687	0.356447583	Stable
197	AHSG	alpha 2-HS glycoprotein	19.46773894	15.41124903	31.44610986	9.237230984	4.376901065	12.95204848	59.63547024	25.3271535	25.57289332	18.8905822	1.353737701	0.436948231	0.63549762	Stable
203	AK1	adenylate kinase 1	37.16972405	36.6762233	37.35636016	34.75024763	42.86697108	29.15226233	43.92891647	22.62178666	34.64248414	36.48813879	0.949417682	-0.074885176	0.748602578	Stable
204	AK2	adenylate kinase 2	3.723437408	2.130796902	2.016377344	1.258897327	4.770556121	2.549709017	1.885764559	1.197922653	2.600988088	2.282377245	1.139596047	0.188522523	0.745567294	Stable
205	AK4	adenylate kinase 4	7.565669237	7.327100282	19.15697745	1.158813615	6.92713736	7.014219851	3.050505381	1.193812623	4.546418804	8.802140146	0.516512885	-0.953123755	0.351969535	Stable
207	AKT1	AKT serine/threonine kinase 1	0.108220102	0.214121413	7.08E-05	0.014786192	0.282542072	0.346613168	7.08E-05	7.08E-05	0.15732421	0.084299627	1.866250375	0.90014255	0.517249876	Stable
208	AKT2	AKT serine/threonine kinase 2	0.268728606	0.394112195	3.246063167	7.08E-05	0.367813216	0.389490587	0.103463932	3.621963973	1.120682927	0.977243692	1.146779392	0.197587884	0.903217705	Stable
210	ALAD	aminolevulinate dehydratase	9.157406741	1.744942729	3.819603452	1.845509496	5.981727839	0.826811044	12.01393412	2.543594841	5.341516961	4.141865605	1.289640339	0.366968776	0.706413501	Stable
214	ALCAM	activated leukocyte cell adhesion molecule	7.08E-05	1.451252624	0.19443036	0.154700764	0.151905681	2.526918975	0.011245988	0.394774429	0.771211268	0.450113637	1.713370147	0.776836857	0.657458989	Stable
216	ALDH1A1	aldehyde dehydrogenase 1 family member A1	119.2456252	22.57508291	88.45857594	68.05734062	161.4526124	16.66448792	74.52913749	66.63386202	79.82002496	74.58415617	1.070200818	0.097881537	0.890596364	Stable
217	ALDH2	aldehyde dehydrogenase 2 family member	52.36652068	10.89282317	43.90094073	9.218072221	50.67079113	36.67151536	24.25706259	35.0833373	36.6706766	29.0945892	1.260395063	0.333876009	0.571199395	Stable
219	ALDH1B1	aldehyde dehydrogenase 1 family member B1	75.17451093	78.4947698	61.16610947	97.03705214	160.1501282	73.69802945	32.01979845	55.0955571	80.2408783	77.96811059	1.029149965	0.041453224	0.941752512	Stable
223	ALDH9A1	aldehyde dehydrogenase 9 family member A1	15.9523938	12.32793856	11.23496496	6.649131999	9.0295408	3.514195291	10.12380773	9.073193521	7.935184336	11.54110733	0.687558317	-0.54044601	0.191417838	Stable
224	ALDH3A2	aldehyde dehydrogenase 3 family member A2	621.5695892	140.1212043	416.5842058	168.0431763	282.9300457	199.7488764	8.112871865	347.9623962	209.6885475	336.5795439	0.62299849	-0.682699429	0.390363609	Stable
225	ABCD2	ATP binding cassette subfamily D member 2	0.041622495	7.08E-05	7.08E-05	7.08E-05	7.08E-05	7.08E-05	1.011653801	7.08E-05	0.25296655	0.010458724	24.18713376	4.596167911	0.408470722	Stable
226	ALDOA	aldolase, fructose-bisphosphate A	138.4722734	227.5501688	317.1651347	300.2719606	230.0962995	77.15159739	102.4342762	611.1554228	255.209399	245.8648844	1.038006707	0.053815765	0.946395017	Stable
230	ALDOC	aldolase, fructose-bisphosphate C	12.52850151	30.70430985	23.20591569	21.9159589	25.66448066	17.71925782	17.67862969	6.550964792	16.90333324	22.08867149	0.765248976	-0.385998885	0.375491574	Stable
231	AKR1B1	aldo-keto reductase family 1 member B	2.067319254	1.513642358	0.539302716	0.393191961	2.147713261	0.815226106	1.368953777	0.47171661	1.200902439	1.128364072	1.064286313	0.089886315	0.897907445	Stable
259	AMBP	alpha-1-microglobulin/bikunin precursor	125.4008464	271.3593531	163.0411772	144.8340009	157.4481664	148.5297174	145.4736437	212.8300482	166.0703939	176.1588444	0.942730945	-0.085082009	0.793674978	Stable
274	BIN1	bridging integrator 1	0.310602966	0.352197052	0.192470442	1.422871349	0.157891565	0.192838819	0.311461107	0.599399528	0.315397755	0.569535452	0.553780723	-0.852613259	0.452724066	Stable
283	ANG	angiogenin	3.31264037	15.01046981	0.958509633	2.973981461	3.058897933	3.826535741	3.606969164	1.700222721	3.04815639	5.563900319	0.547845255	-0.868159649	0.490240522	Stable
285	ANGPT2	angiopoietin 2	7.08E-05	7.08E-05	7.08E-05	7.08E-05	1.332205752	0.016169243	1.242698622	1.17767471	0.942187082	0.0000708	13307.72714	13.69997657	0.056034973	Stable
286	ANK1	ankyrin 1	60.35079883	7.531088572	53.89570869	44.58993842	22.68123766	11.13308171	90.40752093	59.92786448	46.0374262	41.59188363	1.106884858	0.146505156	0.844795769	Stable
287	ANK2	ankyrin 2	0.378903025	0.40613936	0.092453637	0.229009692	0.272177623	0.033073318	0.074960033	0.103409565	0.120905135	0.276626429	0.437070078	-1.19406348	0.137952118	Stable
290	ANPEP	alanyl aminopeptidase, membrane	4.046552848	1.074830779	0.53568378	0.554042271	1.655679081	3.248311465	3.132983623	1.518444554	2.388854681	1.55277742	1.538439863	0.621468051	0.426401489	Stable
291	SLC25A4	solute carrier family 25 member 4	9.3407165	61.58665962	13.64399681	9.729319647	67.59477163	57.77421791	4.424085342	25.12225641	38.72883282	23.57517314	1.642780419	0.716139657	0.463999707	Stable
292	SLC25A5	solute carrier family 25 member 5	0.028665552	2.38327266	14.06973001	7.622063964	1.317712151	0.922149387	0.086155397	10.13938367	3.116350151	6.025933047	0.517156451	-0.951327301	0.48643666	Stable
293	SLC25A6	solute carrier family 25 member 6	7.224101602	20.70187568	7.395843657	13.19455678	26.87967068	20.5826221	2.742930268	6.075893673	14.07027918	12.12909443	1.160043667	0.214179113	0.780698972	Stable
301	ANXA1	annexin A1	203.9842993	238.9144189	159.6926453	162.4267433	225.4544676	203.2842547	84.51376318	120.3573944	158.40247	191.2545267	0.828228606	-0.271899063	0.43324013	Stable
302	ANXA2	annexin A2	736.8486659	576.2621845	393.1424494	442.9839202	614.3845549	579.1300342	523.7236219	574.3766981	572.9037273	537.309305	1.066245684	0.092539901	0.68046886	Stable
306	ANXA3	annexin A3	4.680123098	0.825574892	1.263720082	0.479218972	1.576975782	1.738325079	7.646816924	2.907513824	3.467407902	1.812159261	1.913412346	0.936147812	0.378526955	Stable
307	ANXA4	annexin A4	57.84426346	127.796675	49.58551584	56.58290756	87.76249197	88.34793607	19.40750054	45.02900558	60.13673354	72.95234047	0.82432905	-0.278707757	0.626564335	Stable
308	ANXA5	annexin A5	308.313278	530.9567072	192.0699195	185.8254238	356.4788328	402.6679061	140.1865768	137.2085176	259.1354583	304.2913321	0.851603155	-0.231746801	0.687695408	Stable
309	ANXA6	annexin A6	140.7215556	212.8902861	147.6952642	180.8254032	241.9156505	172.4446527	60.72460601	112.460697	146.8864016	170.5331273	0.861336468	-0.21535118	0.606666663	Stable
310	ANXA7	annexin A7	31.56941559	21.27198223	18.22215354	8.351762937	17.88837304	12.44906056	18.29060768	11.20406277	14.95802601	19.85382857	0.753407634	-0.408497443	0.394776132	Stable
311	ANXA11	annexin A11	27.56246088	39.84874314	26.14782563	24.41076303	48.22378364	36.0973816	10.74398067	26.92643871	30.49789616	29.49244817	1.03409171	0.048364139	0.912819265	Stable
319	APOF	apolipoprotein F	7.08E-05	2.412251498	0.281768692	0.707603922	0.619206518	5.299707444	0.647203068	7.08E-05	1.641546958	0.850423728	1.930269469	0.948802264	0.586378121	Stable
325	APCS	amyloid P component, serum	198.933516	357.3677863	137.7452246	167.2934856	144.0214944	285.1823167	111.3799933	99.5050361	160.0222101	215.3350031	0.743131436	-0.428310695	0.428089079	Stable
327	APEH	acylaminoacyl-peptide hydrolase	1.629180643	13.84089906	2.206737418	2.381309293	2.461833646	1.624082688	4.102499502	3.201592518	2.847502089	5.014531604	0.567850063	-0.816418048	0.51854833	Stable
328	APEX1	apurinic/apyrimidinic endodeoxyribonuclease 1	2.211569623	4.744385032	2.599330928	3.435666	1.984209929	1.948110339	3.415312992	1.174803734	2.130609249	3.247737896	0.656028693	-0.608169178	0.178203208	Stable
335	APOA1	apolipoprotein A1	114.8925235	596.2632647	293.8250338	166.9165577	388.001721	784.0212791	313.31158	788.9444428	568.5697557	292.9743449	1.940681038	0.956563022	0.150054572	Stable
336	APOA2	apolipoprotein A2	18.65422612	58.59028567	117.0542658	44.97519615	66.09968608	42.37633041	121.7307483	128.2903568	89.6242804	59.81849344	1.498270439	0.583298055	0.352618426	Stable
337	APOA4	apolipoprotein A4	20.19370485	44.90583445	42.92708112	25.99552593	42.10210803	41.49979033	83.09418574	70.51119183	59.30181898	33.50553659	1.769911036	0.823676846	0.087809166	Stable
338	APOB	apolipoprotein B	5.518014366	8.686075195	3.973916489	3.168484555	6.913004021	10.24120217	3.729893468	17.26303279	9.536783112	5.336622651	1.787044679	0.837575704	0.252034618	Stable
341	APOC1	apolipoprotein C1	9.974825501	11.58604243	3.678912252	0.546774436	11.71390525	48.36163829	15.18181239	11.96774262	21.80627464	6.446638655	3.382580567	1.758124297	0.18236359	Stable
344	APOC2	apolipoprotein C2	18.12221028	2.193110874	7.08E-05	7.08E-05	0.802080838	6.931240723	39.69133242	12.56702126	14.99791881	5.078865689	2.953005598	1.562184091	0.355428714	Stable
345	APOC3	apolipoprotein C3	192.6840136	24.41609144	24.83850289	21.50779395	72.783924	21.49276289	158.7970521	62.1098069	78.79588647	65.86160047	1.196385844	0.258682745	0.810050803	Stable
347	APOD	apolipoprotein D	18.72426364	7.618593298	8.951172683	3.590810331	9.186808835	4.215719539	11.83007637	9.578183241	8.702696996	9.721209988	0.895227755	-0.159673329	0.789396565	Stable
348	APOE	apolipoprotein E	12.62695811	17.61723938	11.28457284	16.38574031	20.97553765	20.13704755	15.35364206	20.53685304	19.25077008	14.47862766	1.329599084	0.410991293	0.054573625	Stable
350	APOH	apolipoprotein H	42.41176362	40.53059815	47.6154324	26.53488676	16.28382339	44.21706459	22.38411917	56.43131686	34.829081	39.27317023	0.886841597	-0.173251654	0.68950114	Stable
351	APP	amyloid beta precursor protein	0.119559447	0.252362115	0.041566931	7.08E-05	7.08E-05	7.08E-05	0.152888755	7.08E-05	0.038275289	0.103389823	0.370203638	-1.43360902	0.375629039	Stable
353	APRT	adenine phosphoribosyltransferase	11.60225521	20.29655076	5.313939183	8.926942322	13.13195025	13.8236215	14.20370502	12.53891591	13.42454817	11.53492187	1.163817867	0.2188653	0.596837908	Stable
358	AQP1	aquaporin 1 (Colton blood group)	68.94386472	303.2171343	171.4297884	137.470372	64.09192059	97.19660823	90.89260931	94.82383277	86.75124273	170.2652899	0.509506329	-0.972828029	0.187701448	Stable
372	ARCN1	archain 1	3.097948411	2.970425584	1.047925804	1.802110733	1.529171842	3.39688501	0.3422054	0.572382125	1.460161094	2.229602633	0.654897457	-0.610659066	0.404115938	Stable
373	TRIM23	tripartite motif containing 23	7.08E-05	1.350849474	0.864803601	7.08E-05	7.08E-05	7.08E-05	7.08E-05	0.616716052	0.154232113	0.553948669	0.278423113	-1.844649113	0.336247666	Stable
375	ARF1	ADP ribosylation factor 1	17.25616931	85.00269705	30.03919785	23.17585581	67.95503321	64.83767009	6.624166024	29.87568748	42.3231392	38.86848001	1.088880738	0.122845949	0.877261675	Stable
378	ARF4	ADP ribosylation factor 4	4.065274418	19.38172862	2.71338839	5.149750547	8.163111701	15.52790761	3.142368167	3.975245231	7.702158177	7.827535494	0.98398253	-0.023295394	0.980108164	Stable
381	ARF5	ADP ribosylation factor 5	0.269307763	1.39062435	0.303400981	1.156918564	0.041733533	0.751326334	7.08E-05	7.08E-05	0.198300367	0.780062915	0.254210735	-1.975903141	0.149511467	Stable
382	ARF6	ADP ribosylation factor 6	1.999032664	4.889089817	0.056313076	0.32174227	5.030914393	2.502960213	1.543030453	0.404233543	2.370284651	1.816544457	1.304831622	0.383863651	0.722177886	Stable
383	ARG1	arginase 1	1.239354458	7.08E-05	1.023081202	7.08E-05	0.024385552	7.08E-05	7.08E-05	0.707318037	0.182961297	0.565644315	0.323456441	-1.628356651	0.356202168	Stable
387	RHOA	ras homolog family member A	21.89615552	8.630200965	7.166508868	5.356748486	16.20345734	9.37634929	30.74958065	1.758035129	14.5218556	10.76240346	1.349313437	0.432225516	0.625110192	Stable
391	RHOG	ras homolog family member G	9.68753695	6.110746708	4.060730279	3.958367034	13.96844993	14.06423175	6.571163179	2.280552918	9.221099444	5.954345243	1.548633656	0.630995902	0.361928181	Stable
392	ARHGAP1	Rho GTPase activating protein 1	26.78127307	38.70095387	18.45372475	18.13168671	41.27212078	29.81112829	9.287261583	13.43889161	23.45235057	25.5169096	0.919090553	-0.121721085	0.824413411	Stable
396	ARHGDIA	Rho GDP dissociation inhibitor alpha	23.88414381	29.22885138	23.04530001	2.035264548	38.89577998	3.076947879	41.05936096	11.19862303	23.55767796	19.54838994	1.205095562	0.269147555	0.738202456	Stable
397	ARHGDIB	Rho GDP dissociation inhibitor beta	23.90434694	11.35724219	7.59264869	2.529373211	4.198294459	6.297063971	14.22881859	3.922056607	7.161558407	11.34590276	0.631202167	-0.663825937	0.457625096	Stable
400	ARL1	ADP ribosylation factor like GTPase 1	1.480620272	4.00968626	0.477313197	0.541484952	1.392826691	4.374519385	7.08E-05	0.457996362	1.55635331	1.62727617	0.956416211	-0.064289511	0.957808026	Stable
403	ARL3	ADP ribosylation factor like GTPase 3	1.233306987	2.423994556	1.654422799	1.13740578	2.330753856	2.184776162	1.523864835	1.07308049	1.778118836	1.612282531	1.102858092	0.141247167	0.702984994	Stable
410	ARSA	arylsulfatase A	7.08E-05	7.08E-05	7.08E-05	0.135908516	7.08E-05	7.08E-05	1.219699881	7.08E-05	0.30497807	0.034030229	8.961975256	3.163816743	0.440751111	Stable
421	ARVCF	ARVCF delta catenin family member	0.073204032	0.250240788	7.08E-05	0.097734681	0.086669237	0.200829942	7.08E-05	7.08E-05	0.071910195	0.105312575	0.682826287	-0.550409495	0.654373713	Stable
427	ASAH1	N-acylsphingosine amidohydrolase 1	2.992218681	3.151685374	3.679928807	1.847737743	2.586401015	2.497554882	3.02909276	1.951387865	2.516109131	2.917892651	0.862303529	-0.213732311	0.409514021	Stable
435	ASL	argininosuccinate lyase	0.619535807	0.292629441	7.08E-05	7.08E-05	0.768867491	0.211275379	0.108914898	7.08E-05	0.272282142	0.228076712	1.193818254	0.255583218	0.851463497	Stable
439	GET3	guided entry of tail-anchored proteins factor 3, ATPase	1.109744626	6.38254169	2.52756215	2.294678364	3.931285203	3.802723069	1.750283472	0.446180026	2.482617943	3.078631708	0.806403032	-0.310427032	0.690768649	Stable
444	ASPH	aspartate beta-hydroxylase	7.853361851	12.48779568	3.122856711	2.299259808	10.87449577	8.798271104	2.549687976	1.69272796	5.978795703	6.440818513	0.928266445	-0.107389126	0.89245891	Stable
445	ASS1	argininosuccinate synthase 1	4.106084746	0.340927504	1.117132863	0.387111136	0.520065302	0.144018458	1.945772768	0.143026023	0.688220638	1.487814062	0.462571672	-1.112251179	0.460745913	Stable
462	SERPINC1	serpin family C member 1	8.029129108	13.38689727	19.20719526	38.14884559	7.811025289	12.78141534	15.25715309	46.65488511	20.62611971	19.69301681	1.047382425	0.066788302	0.935305698	Stable
471	ATIC	5-aminoimidazole-4-carboxamide ribonucleotide formyltransferase/IMP cyclohydrolase	5.298204279	5.448968541	3.888729187	3.755117549	6.297926655	4.115501789	4.932833347	4.210060918	4.889080677	4.597754889	1.063362618	0.088633656	0.681481733	Stable
475	ATOX1	antioxidant 1 copper chaperone	9.377216827	5.25539748	2.811790906	0.079858722	7.983396598	4.938865109	22.86920755	1.259633545	9.262775701	4.381065984	2.114274411	1.080162636	0.395346377	Stable
476	ATP1A1	ATPase Na+/K+ transporting subunit alpha 1	7.483779205	10.44336708	2.399476231	4.562284564	10.99324353	8.584103143	2.620799025	3.995493173	6.548409718	6.22222677	1.052422221	0.073713615	0.905178047	Stable
477	ATP1A2	ATPase Na+/K+ transporting subunit alpha 2	0.050727373	0.05813761	0.10130783	0.065191856	1.264864549	0.0621277	7.08E-05	0.026918884	0.338495483	0.068841167	4.917050317	2.297793119	0.447251912	Stable
481	ATP1B1	ATPase Na+/K+ transporting subunit beta 1	1.261133435	1.701285068	1.215576041	1.294341039	4.914106504	3.591622999	7.08E-05	1.289854354	2.448913664	1.368083896	1.79003179	0.839985209	0.401947127	Stable
483	ATP1B3	ATPase Na+/K+ transporting subunit beta 3	3.459449803	9.402969975	2.925238435	3.488977341	3.978396333	15.94572505	7.08E-05	6.124851384	6.512260892	4.819158889	1.351327284	0.43437713	0.67177998	Stable
488	ATP2A2	ATPase sarcoplasmic/endoplasmic reticulum Ca2+ transporting 2	3.327590689	7.781291479	4.849373585	5.081653639	11.78249351	4.711256867	1.846904618	4.362978212	5.675908302	5.259977348	1.079074666	0.109794695	0.866560088	Stable
489	ATP2A3	ATPase sarcoplasmic/endoplasmic reticulum Ca2+ transporting 3	0.740539105	0.080784666	0.557600704	0.084352702	0.103184459	0.04609286	0.53563274	0.326414959	0.252831255	0.365819294	0.691137013	-0.532956351	0.598498445	Stable
493	ATP2B4	ATPase plasma membrane Ca2+ transporting 4	5.821869486	7.342820828	5.148037421	5.664954674	10.55067604	9.002358854	3.263970704	4.647960442	6.86624151	5.994420602	1.145438728	0.195900288	0.656622956	Stable
498	ATP5F1A	ATP synthase F1 subunit alpha	117.527012	109.5570535	102.2227295	123.4365781	126.2799973	103.3177798	54.93394607	82.88661316	91.85458408	113.1858433	0.811537746	-0.301269897	0.25795386	Stable
501	ALDH7A1	aldehyde dehydrogenase 7 family member A1	6.742458912	8.994803991	3.793782958	3.983981467	9.982848364	6.215984013	3.116725893	1.565800562	5.220339708	5.878756832	0.888000619	-0.171367412	0.779482482	Stable
506	ATP5F1B	ATP synthase F1 subunit beta	168.8712542	164.6301038	107.8117485	130.0130317	247.3195742	179.7199354	124.0649883	94.70597161	161.4526174	142.8315346	1.13037095	0.176796294	0.637442202	Stable
509	ATP5F1C	ATP synthase F1 subunit gamma	12.44001179	19.53325196	0.551521706	19.38616919	20.22730206	8.421651047	6.832079927	7.482974545	10.74100189	12.97773866	0.827648189	-0.272910449	0.698635112	Stable
513	ATP5F1D	ATP synthase F1 subunit delta	120.9804009	43.00989872	20.91256779	20.33640219	61.47863851	42.2477712	32.24582056	2.69222078	34.66611276	51.3098174	0.67562339	-0.56570882	0.564577208	Stable
515	ATP5PB	ATP synthase peripheral stalk-membrane subunit b	13.84992109	10.21854433	9.628808192	9.462138202	27.68887362	16.94936344	7.72955952	10.23095272	15.64968733	10.78985295	1.450407841	0.536458629	0.359481698	Stable
521	ATP5ME	ATP synthase membrane subunit e	21.86517738	37.7027939	23.36246515	25.57486613	45.19481513	46.00812817	0.897796817	12.01760695	26.02958677	27.12632564	0.959569206	-0.059541234	0.932494155	Stable
522	ATP5PF	ATP synthase peripheral stalk subunit F6	17.32081934	40.31088931	34.16437772	69.67958805	29.48741027	40.59549314	21.99155445	17.84115687	27.47890368	40.36891861	0.68069457	-0.554920494	0.340492384	Stable
523	ATP6V1A	ATPase H+ transporting V1 subunit A	4.536680854	1.475818345	1.48728084	1.530160422	1.553697342	1.09459404	2.700633734	0.715689202	1.51615358	2.257485115	0.671611772	-0.574300576	0.43663676	Stable
526	ATP6V1B2	ATPase H+ transporting V1 subunit B2	6.817075817	0.915996443	0.413636197	0.66732887	4.580448857	2.403472913	1.200719311	0.122107179	2.076687065	2.203509332	0.942445324	-0.085519173	0.94695574	Stable
527	ATP6V0C	ATPase H+ transporting V0 subunit c	4.191611342	8.657096357	0.695201578	7.08E-05	7.410996374	8.091341525	1.507871458	7.08E-05	4.252570039	3.385995019	1.255929207	0.328755146	0.771357923	Stable
528	ATP6V1C1	ATPase H+ transporting V1 subunit C1	0.961507505	3.458330724	0.701117928	1.268997327	1.663577124	3.331582773	7.08E-05	0.561955946	1.389296661	1.597488371	0.869675602	-0.201450734	0.836963387	Stable
529	ATP6V1E1	ATPase H+ transporting V1 subunit E1	6.549047586	4.11688902	71.21780451	11.13332378	52.11737994	2.593974292	61.4277859	69.39302189	46.38304051	23.25426622	1.994603487	0.996101978	0.333426222	Stable
539	ATP5PO	ATP synthase peripheral stalk subunit OSCP	27.87089538	23.60922968	23.98662987	24.71688675	30.12479614	28.30201845	9.957793833	16.57822926	21.24070942	25.04591042	0.848070965	-0.237743103	0.490795607	Stable
563	AZGP1	alpha-2-glycoprotein 1, zinc-binding	11.87553625	10.85304829	37.97035933	5.603729931	10.27064194	9.743619586	35.60971683	13.95264536	17.39415593	16.57566845	1.049378852	0.069535621	0.934306958	Stable
567	B2M	beta-2-microglobulin	130.632111	45.01190079	45.47253463	58.46129932	108.5966962	88.82857222	82.43726769	31.63816506	77.87517529	69.89446144	1.11418235	0.155985367	0.771708579	Stable
581	BAX	BCL2 associated X, apoptosis regulator	0.551289624	2.447859481	1.482706343	7.08E-05	1.853684388	1.679889073	0.134146103	0.945911325	1.153407722	1.120481562	1.029385723	0.041783678	0.962316256	Stable
587	BCAT2	branched chain amino acid transaminase 2	0.407820442	0.273859488	0.136547723	7.08E-05	0.725940939	0.303838011	0.049637627	7.08E-05	0.269871844	0.204574613	1.319185406	0.399647344	0.743477978	Stable
629	CFB	complement factor B	9.956103931	11.05476373	10.46705938	6.349255709	7.720128521	21.75864671	11.56294732	11.22914604	13.06771715	9.456795688	1.381833507	0.4665838	0.327159503	Stable
633	BGN	biglycan	307.8553403	1123.090961	650.5341548	1006.730522	534.448053	1271.7574	240.7465878	280.0018406	581.7384704	772.0527445	0.753495761	-0.408328699	0.553201157	Stable
642	BLMH	bleomycin hydrolase	7.08E-05	0.188485559	0.084894534	7.08E-05	0.32998575	0.07561473	0.060807877	0.684652431	0.287765197	0.068380423	4.208297979	2.073236862	0.232573209	Stable
644	BLVRA	biliverdin reductase A	7.789115888	13.38121514	14.13092662	4.737004152	15.06031964	8.156789852	5.836921774	30.68620958	14.93506021	10.00956545	1.492078781	0.577323711	0.461203934	Stable
645	BLVRB	biliverdin reductase B	171.8074428	85.26218076	104.7376864	194.1636507	65.06601247	105.4156324	178.3591993	249.1826595	149.5058759	138.9927402	1.075638021	0.105192656	0.836191271	Stable
669	BPGM	bisphosphoglycerate mutase	10.96652995	1.10941598	6.239410782	7.413191798	5.212569367	2.850508357	21.78800238	13.29806264	10.78728569	6.432137128	1.677091995	0.745961828	0.408256782	Stable
671	BPI	bactericidal permeability increasing protein	7.08E-05	7.08E-05	7.08E-05	7.08E-05	7.08E-05	7.08E-05	0.34084398	7.08E-05	0.085264095	0.0000708	1204.295127	10.23397327	0.391002219	Stable
682	BSG	basigin (Ok blood group)	2.1209249	1.514684081	2.272000244	1.536636917	2.768887362	2.073601661	3.372619927	1.323218127	2.384581769	1.861061536	1.281301947	0.357610496	0.338218667	Stable
683	BST1	bone marrow stromal cell antigen 1	8.68734718	4.03468761	3.740718791	4.311762913	7.568402971	4.031500031	1.346880273	4.302234386	4.312254415	5.193629124	0.830296949	-0.268300698	0.628732117	Stable
684	BST2	bone marrow stromal cell antigen 2	1.041673536	0.81184309	1.381864095	1.202233203	7.08E-05	7.08E-05	0.434544022	1.447153665	0.470459822	1.109403481	0.424065572	-1.237640733	0.157328219	Stable
689	BTF3	basic transcription factor 3	5.551416879	6.05998639	3.843594149	3.473567031	6.723312443	7.366296785	3.633536675	1.120859589	4.711001373	4.732141112	0.995532733	-0.006459343	0.989950037	Stable
706	TSPO	translocator protein	4.000624392	4.517289433	1.825915614	0.696504334	5.190676548	3.304117851	2.364244107	7.08E-05	2.714777327	2.760083443	0.983585237	-0.023878014	0.975373922	Stable
708	C1QBP	complement C1q binding protein	9.123061415	9.816439276	15.66795765	18.39553619	5.915495133	2.659130438	1.433588169	6.722014572	4.182557078	13.25074863	0.315646851	-1.663616737	0.018933673	Down
710	SERPING1	serpin family G member 1	20.36745179	26.89728605	12.33406414	15.05837123	21.13626974	34.72267457	30.04772253	32.17911755	29.5214461	18.6642933	1.581707146	0.661482509	0.047546555	Stable
712	C1QA	complement C1q A chain	0.768661866	1.452389049	0.852238982	1.437906813	0.890608193	10.12915113	0.423996324	1.572539802	3.254073862	1.127799178	2.885330941	1.528736802	0.424638202	Stable
713	C1QB	complement C1q B chain	18.97074187	23.99940227	13.36363096	20.23040425	29.03846892	86.81253003	8.032772803	20.08565636	35.99235703	19.14104484	1.880375775	0.911021	0.407377003	Stable
714	C1QC	complement C1q C chain	30.29257759	16.48119318	10.89604555	36.0143095	46.36705088	111.390714	5.081003395	20.04516048	45.72098219	23.42103146	1.952133589	0.965051783	0.418104836	Stable
715	C1R	complement C1r	1.453952137	0.967855304	1.151573743	2.146197951	2.421234937	3.208282801	1.791522593	2.902557612	2.580899486	1.429894784	1.80495762	0.851964963	0.029975841	Stable
716	C1S	complement C1s	9.501533439	2.920233479	3.401799381	7.779499016	9.974118948	8.637133818	7.447230152	7.315853471	8.343584097	5.900766329	1.413983139	0.499764917	0.234995151	Stable
717	C2	complement C2	2.266118082	2.031170309	1.083078273	0.406644745	1.44506462	3.248457555	0.358925749	0.60919107	1.415409749	1.446752852	0.978335551	-0.031598727	0.969557204	Stable
718	C3	complement C3	68.1411269	55.1753285	52.72260432	36.09344352	49.90731371	87.39835098	71.32914029	70.47190478	69.77667744	53.03312581	1.315718739	0.395851118	0.150150261	Stable
720	C4A	complement C4A (Rodgers blood group)	1.486546524	7.08E-05	1.230185968	7.08E-05	0.014991039	0.464726944	0.459159284	2.060061895	0.749734791	0.679218523	1.103819706	0.142504547	0.910133522	Stable
721	C4B	complement C4B (Chido blood group)	7.08E-05	7.08E-05	7.08E-05	7.08E-05	7.08E-05	0.359045428	7.08E-05	7.08E-05	0.089814457	0.0000708	1268.565777	10.30898261	0.391002219	Stable
722	C4BPA	complement component 4 binding protein alpha	13.47683657	7.991340703	11.60783731	10.8769712	7.363885244	17.83028623	9.582015559	18.39419768	13.29259618	10.98824645	1.209710416	0.274661732	0.491502463	Stable
726	CAPN5	calpain 5	0.72100941	0.215504064	7.08E-05	0.097276537	1.066041726	0.205928484	0.315624672	0.089090945	0.419171457	0.258465203	1.621771334	0.697570418	0.579063152	Stable
727	C5	complement C5	4.115916938	4.5248656	2.164245422	1.010978769	2.458785279	5.280131382	2.943442278	2.98095039	3.415827332	2.954001682	1.156338994	0.209564402	0.674077355	Stable
729	C6	complement C6	0.193707639	2.575139083	0.789029597	0.531822271	0.488417708	1.715535036	0.121550988	0.18031548	0.626454803	1.022424648	0.612714888	-0.706712189	0.566598994	Stable
730	C7	complement C7	0.786332873	2.379295172	0.706647986	0.799545159	1.645841169	3.565911156	1.206310384	1.796204011	2.05356668	1.167955298	1.758257944	0.814146736	0.229874283	Stable
731	C8A	complement C8 alpha chain	0.061138721	1.899723816	2.680858632	0.439922683	1.956081814	0.636411929	0.976600548	0.896560744	1.116413759	1.270410963	0.878781584	-0.186423458	0.831163291	Stable
732	C8B	complement C8 beta chain	2.753013587	5.325855831	1.250016922	0.535279179	3.089797291	3.754221184	1.193277765	1.011702027	2.262249567	2.46604138	0.917360749	-0.124438915	0.877793568	Stable
733	C8G	complement C8 gamma chain	4.957175395	10.40529684	5.602030847	5.096022711	3.275193443	12.55059312	2.512281978	7.786693677	6.531190555	6.515131448	1.002464894	0.003551714	0.995431272	Stable
735	C9	complement C9	20.18562359	73.91308295	21.97791735	29.77105173	17.95349724	65.05972691	31.57039777	32.65962841	36.81081258	36.46191891	1.009568714	0.013739108	0.983476294	Stable
759	CA1	carbonic anhydrase 1	778.4132448	143.649804	381.8180276	181.847898	436.5400407	628.654549	1708.515644	977.1898628	937.7250241	371.4322436	2.524619336	1.336065873	0.139209082	Stable
760	CA2	carbonic anhydrase 2	202.516205	37.7027939	136.3444119	60.76451583	121.4358647	146.2361042	340.6853685	233.7549364	210.5280685	109.3319817	1.925585407	0.945297114	0.158629088	Stable
761	CA3	carbonic anhydrase 3	0.458328275	0.389149806	0.283435843	0.669765365	1.19688596	1.629780198	4.392627294	5.858606055	3.269474877	0.450169822	7.262758886	2.860517685	0.085349303	Stable
780	DDR1	discoidin domain receptor tyrosine kinase 1	4.971991026	5.238161701	4.86685833	0.077309774	3.588343892	4.520171129	9.923427899	2.548007079	5.1449875	3.788580208	1.358025228	0.441510281	0.536090311	Stable
781	CACNA2D1	calcium voltage-gated channel auxiliary subunit alpha2delta 1	0.698961057	9.682719933	2.557245554	2.446907231	1.390332572	6.029573155	1.043310114	0.644186767	2.276850652	3.846458444	0.591934291	-0.75649106	0.534489372	Stable
790	CAD	carbamoyl-phosphate synthetase 2, aspartate transcarbamylase, and dihydroorotase	7.08E-05	0.21760645	0.147264245	0.303416497	0.053903446	0.148894942	7.08E-05	0.20924586	0.103028762	0.167089498	0.616608244	-0.697573916	0.45376497	Stable
800	CALD1	caldesmon 1	64.14407173	72.70374364	118.9581424	215.3554187	122.6210791	135.5589115	32.78976281	136.9440356	106.9784473	117.7903441	0.908210669	-0.13890111	0.809452639	Stable
801	CALM1	calmodulin 1	304.9326204	602.589364	467.9812225	494.9208277	465.0976989	490.3511326	424.313548	230.7902751	402.6381637	467.6060087	0.861062852	-0.215809545	0.47449502	Stable
811	CALR	calreticulin	27.52070774	18.33318714	12.13095647	8.356552628	14.02387479	37.93081128	18.21394521	6.659457497	19.20702219	16.58535099	1.158071493	0.211724321	0.752902884	Stable
813	CALU	calumenin	10.7907627	2.337086453	3.986348956	2.629863006	5.26585344	3.570951262	7.533805871	5.498071803	5.467170594	4.936015279	1.107608118	0.147447533	0.816600516	Stable
817	CAMK2D	calcium/calmodulin dependent protein kinase II delta	7.218040662	7.346419507	5.125469901	7.346552622	7.458107503	2.06103792	1.976569932	3.538856748	3.758643026	6.759120673	0.556084616	-0.846623668	0.097117465	Stable
818	CAMK2G	calcium/calmodulin dependent protein kinase II gamma	11.29476352	27.72308823	17.30989716	20.81495477	27.22746167	15.74265993	5.515600288	12.87255364	15.33956888	19.28567592	0.795386635	-0.330271774	0.51405429	Stable
820	CAMP	cathelicidin antimicrobial peptide	0.669639577	7.08E-05	0.338797423	7.08E-05	7.08E-05	0.042567708	7.08E-05	0.08427677	0.03174652	0.25214465	0.125905981	-2.989581277	0.263587814	Stable
821	CANX	calnexin	18.23938845	19.46127837	14.72866091	17.01818773	21.94962953	14.77700493	8.446750135	13.14907405	14.58061466	17.36187887	0.839806266	-0.251871542	0.405879829	Stable
822	CAPG	capping actin protein, gelsolin like	14.47083071	18.75688427	9.878880702	8.02169077	2.62866247	23.95437962	3.691958763	2.662090633	8.234272872	12.78207161	0.644204877	-0.634408512	0.472775892	Stable
823	CAPN1	calpain 1	12.42802459	13.44068805	6.986172025	7.662047469	12.51964413	7.912819528	15.90085347	9.380841358	11.42853962	10.12923303	1.128272949	0.174116123	0.60998163	Stable
824	CAPN2	calpain 2	9.743162909	13.09464663	7.259015365	7.072499012	18.8610793	12.20918075	5.091313175	3.841367047	10.00073507	9.292330979	1.076235348	0.105993597	0.859627975	Stable
826	CAPNS1	calpain small subunit 1	20.61123626	6.047106907	4.708479074	6.695571175	22.05216552	3.442465094	10.65502577	2.358855035	9.627127855	9.515598354	1.011720703	0.016811072	0.985466459	Stable
829	CAPZA1	capping actin protein of muscle Z-line subunit alpha 1	7.567285488	12.4162009	0.197347873	6.703276329	6.476671824	13.59937333	0.164678914	1.3879511	5.407168792	6.721027648	0.804515184	-0.313808446	0.751378369	Stable
830	CAPZA2	capping actin protein of muscle Z-line subunit alpha 2	53.03187719	63.53373448	20.07451992	8.810948507	38.82788452	44.58959413	18.82195789	8.016069618	27.56387654	36.36277002	0.758024664	-0.399683304	0.59603228	Stable
831	CAST	calpastatin	5.268303643	1.308915391	2.927678167	2.256152591	7.31067738	3.731869412	6.957251234	1.191546062	4.797836022	2.940262448	1.631771349	0.706438915	0.319576642	Stable
832	CAPZB	capping actin protein of muscle Z-line subunit beta	11.13057939	14.62370649	4.487480034	11.41508254	16.90735304	26.99013012	9.140281126	3.92326544	14.24025743	10.41421211	1.367386921	0.451421531	0.520980462	Stable
833	CARS1	cysteinyl-tRNA synthetase 1	0.102863578	0.569519396	0.108376953	0.179538434	0.717419367	0.642124048	0.00647745	7.08E-05	0.341522916	0.24007459	1.422570027	0.508499672	0.672243531	Stable
845	CASQ2	calsequestrin 2	16.783416	8.147409738	6.518353451	7.383412416	9.821146339	4.01543013	4.04460612	4.183466606	5.516162299	9.708147901	0.568199244	-0.815531183	0.192932366	Stable
847	CAT	catalase	79.99093783	10.46401213	36.82571849	12.20996296	33.84103289	22.97849833	176.4822906	114.3222988	86.90603016	34.87265785	2.492096545	1.31735996	0.256752955	Stable
857	CAV1	caveolin 1	71.49006557	166.9294704	130.3772346	53.10860542	99.7784627	175.497934	39.14192026	137.9670599	113.0963442	105.476344	1.072243689	0.100632825	0.852403499	Stable
858	CAV2	caveolin 2	0.731313007	7.45286465	2.623321624	2.626416511	4.502438369	5.817012185	1.028836769	2.854536746	3.550706017	3.358478948	1.057236348	0.080297931	0.917435625	Stable
866	SERPINA6	serpin family A member 6	4.512571782	1.893018908	1.303914663	0.789965778	0.798325804	7.21436317	3.545242659	3.14266194	3.675148393	2.124867783	1.729589212	0.790429429	0.366554375	Stable
871	SERPINH1	serpin family H member 1	19.33439826	26.66810701	17.08910143	21.6889692	24.03637545	34.29755263	5.149206557	9.105227579	18.14709055	21.19514398	0.856190955	-0.223995501	0.690508643	Stable
873	CBR1	carbonyl reductase 1	43.39498276	46.93814119	16.80263626	16.05733412	47.9050907	24.02742463	31.70786151	13.14605197	29.1966072	30.79827358	0.94799493	-0.077048752	0.889866297	Stable
874	CBR3	carbonyl reductase 3	0.400587721	0.322706823	0.421219696	0.21060062	0.78882044	0.339659283	0.279024952	0.276517381	0.421005514	0.338778715	1.242715364	0.313495894	0.569121885	Stable
908	CCT6A	chaperonin containing TCP1 subunit 6A	14.51797136	2.309783842	6.187159859	7.67329283	8.893195648	9.500671892	3.81831966	3.528581672	6.435192218	7.672051973	0.83878371	-0.253629252	0.697781329	Stable
922	CD5L	CD5 molecule like	1.778414452	0.130092254	0.375718698	7.08E-05	7.08E-05	0.808067695	0.637739218	1.86193427	0.826952996	0.571074051	1.448066138	0.534127497	0.665662221	Stable
928	CD9	CD9 molecule	18.00772586	98.27614122	37.08189033	29.32331977	100.255255	98.39454635	20.46755744	43.54214178	65.66487514	45.6722693	1.437740584	0.52380339	0.485492748	Stable
929	CD14	CD14 molecule	8.415547698	3.441852561	2.007390998	5.268451578	8.001963926	3.244220945	2.192810965	0.909827679	3.587205879	4.783310709	0.749942058	-0.41514896	0.585486402	Stable
947	CD34	CD34 molecule	4.098003493	8.439660371	2.818703479	1.617707639	6.490250914	1.667179242	4.855509995	6.461208989	4.868537285	4.243518746	1.1472878	0.19822734	0.750369048	Stable
948	CD36	CD36 molecule	4.561328676	0.504250719	1.747498568	2.379643313	0.394112312	0.421279774	0.65767146	0.765341991	0.559601384	2.298180319	0.243497597	-2.038020562	0.132503385	Stable
950	SCARB2	scavenger receptor class B member 2	2.530509749	0.989144333	0.322796849	0.367764951	3.417219642	3.799801269	0.352568051	0.146326136	1.928978775	1.052553971	1.832664955	0.873943058	0.465723676	Stable
953	ENTPD1	ectonucleoside triphosphate diphosphohydrolase 1	11.14499096	17.28975958	6.71658166	6.451505194	10.04520133	1.762283841	2.12315386	6.303456366	5.058523849	10.40070935	0.486363351	-1.039893574	0.149536742	Stable
960	CD44	CD44 molecule (Indian blood group)	24.79463166	9.723820637	11.89653891	9.607911399	8.852042691	10.20584839	21.42319477	5.524666115	11.50143799	14.00572565	0.821195437	-0.284202484	0.6351223	Stable
966	CD59	CD59 molecule (CD59 blood group)	0.545861716	7.515368026	2.805488265	2.886309296	4.953042467	4.470500524	0.127796336	3.068923166	3.155065623	3.438256826	0.917635239	-0.124007301	0.881984993	Stable
967	CD63	CD63 molecule	2.02071736	1.677514845	5.67908571	1.280263513	4.678827981	7.150375744	2.555635926	1.410102953	3.948735651	2.664395357	1.482038182	0.567582617	0.459883527	Stable
972	CD74	CD74 molecule	4.158612892	1.876105116	2.038599234	1.906026197	0.864142823	1.23050158	0.268054288	0.568362757	0.732765362	2.49483586	0.293712855	-1.767521687	0.043629355	Down
975	CD81	CD81 molecule	18.27306034	39.62714026	29.6773043	25.23958778	34.85946467	38.53562394	21.09010956	42.65364999	34.28471204	28.20427317	1.215585732	0.281651646	0.383793452	Stable
976	ADGRE5	adhesion G protein-coupled receptor E5	2.899957707	0.123946088	0.157785588	1.348776915	2.123880572	1.055003646	2.057726408	0.084914429	1.330381264	1.132616575	1.174608684	0.232180209	0.816512733	Stable
977	CD151	CD151 molecule (Raph blood group)	2.20294962	11.35459053	0.134144587	0.916330315	30.03611637	15.74265993	1.068873082	0.094095511	11.73543622	3.652003763	3.213423913	1.684111313	0.346824934	Stable
983	CDK1	cyclin dependent kinase 1	0.014569153	16.67552186	12.46133682	7.08E-05	13.68356616	0.644198527	4.795633963	7.08E-05	4.780867363	7.287874658	0.656002962	-0.608225766	0.655782989	Stable
989	SEPTIN7	septin 7	32.69136291	17.37764311	94.06182665	118.2595471	31.43697966	38.67587035	16.10572731	22.55711413	27.19392286	65.59759494	0.414556706	-1.270358639	0.21000998	Stable
998	CDC42	cell division cycle 42	63.85267521	82.18436301	25.02351588	14.38739803	42.61063111	66.42859035	37.18658451	20.5126764	41.68462059	46.36198803	0.899112017	-0.153427227	0.811623515	Stable
1003	CDH5	cadherin 5	1.728041307	0.013819686	0.015350996	7.08E-05	0.781892333	7.08E-05	7.08E-05	0.04220336	0.206059323	0.439320697	0.469040782	-1.092214729	0.645222515	Stable
1009	CDH11	cadherin 11	0.125648671	0.74003997	0.144499216	7.08E-05	7.08E-05	7.08E-05	0.135639699	7.08E-05	0.033963025	0.252564664	0.134472591	-2.894615953	0.280211385	Stable
1012	CDH13	cadherin 13	14.37924318	44.86037745	13.22985234	8.305532009	15.17809746	38.19961691	6.072328424	3.675152597	15.78129885	20.19375124	0.781494169	-0.355692986	0.713522417	Stable
1031	CDKN2C	cyclin dependent kinase inhibitor 2C	0.986653671	1.246980228	0.813691219	0.855105572	1.117379001	0.798907852	1.278042663	0.458268349	0.913149466	0.975607673	0.935980202	-0.095450081	0.774975138	Stable
1066	CES1	carboxylesterase 1	17.9834821	9.120000146	0.755340967	1.009687635	0.608925206	5.950830638	7.959282574	0.017965969	3.634251097	7.217127712	0.503559206	-0.989766683	0.470054125	Stable
1069	CETN2	centrin 2	1.926974823	2.819659865	2.229304937	2.822169089	3.435925532	3.523545052	1.741956342	1.390580311	2.523001809	2.449527179	1.029995434	0.042637942	0.908577026	Stable
1072	CFL1	cofilin 1	176.642726	368.9214406	198.7303873	80.53136131	295.0265211	252.4143265	248.2938757	126.3864458	230.5302923	206.2064788	1.117958532	0.160866675	0.742972492	Stable
1073	CFL2	cofilin 2	57.67455715	70.91292091	57.69355787	76.20397984	72.68554488	42.56186473	74.31897658	28.87205441	54.60961015	65.62125394	0.832193944	-0.265008305	0.417897909	Stable
1075	CTSC	cathepsin C	2.36807656	7.08E-05	7.08E-05	7.08E-05	7.08E-05	7.08E-05	1.89012639	7.08E-05	0.472584698	0.59207224	0.798187562	-0.325200298	0.880075991	Stable
1088	CEACAM8	CEA cell adhesion molecule 8	0.96502285	7.08E-05	7.08E-05	7.08E-05	7.08E-05	7.08E-05	1.170239371	7.08E-05	0.292612943	0.241308813	1.212607777	0.27811298	0.896952861	Stable
1101	CHAD	chondroadherin	0.043420573	0.052383511	7.08E-05	7.08E-05	7.08E-05	0.775153615	0.103311929	7.08E-05	0.219651786	0.023986421	9.157338896	3.194928415	0.37213143	Stable
1116	CHI3L1	chitinase 3 like 1	0.252700787	7.08E-05	7.08E-05	7.08E-05	7.08E-05	0.706242956	0.164507084	7.08E-05	0.21772291	0.063228297	3.44344101	1.783850962	0.438468231	Stable
1152	CKB	creatine kinase B	347.8710123	130.1850616	291.5072886	224.3449498	695.3464168	103.4419563	328.6969445	162.736035	322.5553382	248.4770781	1.29812915	0.376433923	0.629187345	Stable
1153	CIRBP	cold inducible RNA binding protein	9.347989628	3.495832749	4.765812771	3.214715483	7.780541617	3.735083392	6.784099795	1.061264154	4.84024724	5.206087658	0.929728341	-0.105118861	0.866514337	Stable
1155	TBCB	tubulin folding cofactor B	2.082134885	1.313934602	0.095771672	7.08E-05	5.767926447	2.741086936	1.175592526	7.08E-05	2.421169177	0.87297799	2.77345959	1.471686705	0.31496264	Stable
1160	CKMT2	creatine kinase, mitochondrial 2	2.290900592	2.415281964	1.346264341	0.645421241	4.474310253	3.029176444	0.293009243	0.019562836	1.954014694	1.674467035	1.166947246	0.222739343	0.821534961	Stable
1173	AP2M1	adaptor related protein complex 2 subunit mu 1	4.504355841	2.564721854	1.409778693	1.356627843	5.560083229	3.789428878	1.849812505	5.630741155	4.207516442	2.458871058	1.711157821	0.774972827	0.183637066	Stable
1175	AP2S1	adaptor related protein complex 2 subunit sigma 1	2.98130899	7.829400138	3.703716192	3.464404145	6.115301747	8.294260555	2.510695858	4.30314101	5.305849793	4.494707366	1.180466126	0.239356643	0.644729412	Stable
1176	AP3S1	adaptor related protein complex 3 subunit sigma 1	7.08E-05	0.052589962	7.08E-05	0.536716086	7.08E-05	4.308778878	7.08E-05	1.066945666	1.343966536	0.147361912	9.120175748	3.189061626	0.326194619	Stable
1191	CLU	clusterin	64.16919096	277.9695586	87.03133283	127.6244338	62.10771066	293.3049215	57.88280759	127.7222056	135.2544113	139.198629	0.971664824	-0.041469354	0.958749895	Stable
1192	CLIC1	chloride intracellular channel 1	29.61779294	20.9253726	9.487100437	5.855084572	21.64617843	26.8031349	19.78156052	7.523772638	18.93866162	16.47133764	1.149794998	0.201376659	0.729965812	Stable
1193	CLIC2	chloride intracellular channel 2	0.190933075	0.027497697	7.08E-05	7.08E-05	0.763934679	0.039831442	7.08E-05	7.08E-05	0.20097693	0.054643093	3.677993306	1.878918854	0.498882203	Stable
1200	TPP1	tripeptidyl peptidase 1	3.445172923	4.337355472	0.690017148	1.796571351	6.742295457	6.968055406	4.923448803	3.35330098	5.496775162	2.567279224	2.141089723	1.098345254	0.047461559	Up
1211	CLTA	clathrin light chain A	21.80860861	12.59746069	16.23682179	22.88639189	15.11435887	19.5585311	27.829798	5.225782312	16.93211757	18.38232075	0.921108809	-0.118556505	0.796248549	Stable
1212	CLTB	clathrin light chain B	2.414139703	9.212050572	1.687887787	8.853847476	2.744638986	8.568325422	2.910265933	0.689517981	3.728187081	5.541981385	0.672717359	-0.571927609	0.517856254	Stable
1213	CLTC	clathrin heavy chain	16.3483752	30.2023888	12.2814066	16.28598979	22.24892377	29.63143758	7.627783484	12.83387101	18.08550396	18.7795401	0.963042964	-0.054327933	0.915695522	Stable
1215	CMA1	chymase 1	67.65625171	2.282320238	73.12079532	27.66775275	35.54396167	0.819594198	33.73545164	43.32152987	28.35513434	42.68178	0.66433814	-0.590010352	0.493294106	Stable
1264	CNN1	calponin 1	880.6949727	1190.935534	1307.858897	1851.298774	2035.89361	1413.187143	787.7861745	1455.101738	1422.992166	1307.697044	1.088166539	0.121899371	0.735934608	Stable
1265	CNN2	calponin 2	10.48138539	40.91130053	6.710482331	9.017321704	24.36615336	29.10259172	5.303060201	3.614710978	15.59662906	16.78012249	0.929470513	-0.105518997	0.913092148	Stable
1266	CNN3	calponin 3	25.08959741	26.50900751	35.37407807	28.55696925	61.04909586	92.25730485	11.95485115	9.158416203	43.60491702	28.88241306	1.509739402	0.594299545	0.518639447	Stable
1267	CNP	2',3'-cyclic nucleotide 3' phosphodiesterase	7.08E-05	2.56775232	1.568930531	1.729474031	3.058343684	1.85373619	1.617313741	1.340534651	1.967482067	1.466556921	1.341565431	0.423917419	0.477031418	Stable
1277	COL1A1	collagen type I alpha 1 chain	35.03357946	357.8223563	732.0821904	707.0624785	235.0845367	229.6242843	112.0276589	1724.006498	575.1857445	458.0001512	1.255863656	0.328679846	0.792828305	Stable
1278	COL1A2	collagen type I alpha 2 chain	16.51134714	189.9723816	337.5978886	335.6115484	91.94429753	137.2106631	64.80886513	673.4707312	241.8586392	219.9232914	1.099740904	0.137163668	0.898978636	Stable
1281	COL3A1	collagen type III alpha 1 chain	4.403609551	141.698941	230.4936623	253.3746407	89.75363001	87.92573593	38.83879289	638.8981255	213.8540711	157.4927134	1.357866447	0.44134159	0.731544946	Stable
1282	COL4A1	collagen type IV alpha 1 chain	2.812410798	69.95264177	4.553149482	5.193690753	16.45841169	44.58813323	0.810428038	4.274129033	16.5327755	20.6279732	0.801473578	-0.319273134	0.839774877	Stable
1284	COL4A2	collagen type IV alpha 2 chain	16.17328139	141.4735501	35.99417657	41.45373221	43.79949432	90.27778516	8.333078198	23.16334356	41.39342531	58.77368507	0.704285009	-0.50576872	0.62350021	Stable
1288	COL4A6	collagen type IV alpha 6 chain	0.004994619	0.577796358	0.396090459	0.258081032	0.018978857	0.768258167	0.013562648	0.157713337	0.239628252	0.309240617	0.774892556	-0.367931809	0.759860294	Stable
1289	COL5A1	collagen type V alpha 1 chain	0.251933068	3.381432631	5.759393549	6.988783548	0.528406743	7.339416222	1.12588088	15.87861753	6.218080344	4.095385699	1.518313732	0.602469928	0.612081386	Stable
1290	COL5A2	collagen type V alpha 2 chain	0.383967277	5.71015689	6.180653907	4.709931987	1.649582347	3.227274503	0.166304687	8.011838705	3.263750061	4.246177515	0.768632505	-0.379634106	0.66554215	Stable
1291	COL6A1	collagen type VI alpha 1 chain	557.4448451	341.0411469	556.9094468	719.8280456	797.5637118	263.0350705	225.5991414	556.1535502	460.5878685	543.8058711	0.846971121	-0.239615315	0.615913634	Stable
1292	COL6A2	collagen type VI alpha 2 chain	208.5480523	147.9022117	313.8135186	360.6855514	285.0241216	108.2853589	131.0036027	289.6384256	203.4878772	257.7373335	0.789516499	-0.34095868	0.459702491	Stable
1293	COL6A3	collagen type VI alpha 3 chain	248.8239407	170.5255927	345.739172	432.9726336	313.9385219	98.78526409	117.6334037	291.5570692	205.4785647	299.5153348	0.686036877	-0.543641967	0.286120654	Stable
1295	COL8A1	collagen type VIII alpha 1 chain	1.164818366	34.9677977	4.025354168	1.715750526	3.317039211	44.38068541	0.484837245	0.088392845	12.06773868	10.46843019	1.152774433	0.205110244	0.91016739	Stable
1296	COL8A2	collagen type VIII alpha 2 chain	7.08E-05	1.13258011	0.183288918	0.124148784	0.254649512	1.369886063	7.08E-05	7.08E-05	0.406169294	0.360022153	1.128178614	0.173995495	0.915829492	Stable
1300	COL10A1	collagen type X alpha 1 chain	7.08E-05	0.885028861	0.601088924	0.207835094	7.08E-05	7.08E-05	7.08E-05	7.08E-05	0.0000708	0.42350592	0.000167176	-12.54634515	0.121993281	Stable
1303	COL12A1	collagen type XII alpha 1 chain	0.995569987	24.66989303	3.725063845	7.808653656	3.147023458	72.45188163	0.785816742	9.01788944	21.35065282	9.29979513	2.295819695	1.199009343	0.542383722	Stable
1306	COL15A1	collagen type XV alpha 1 chain	12.11083541	36.02846105	5.316988848	13.0918908	19.83655681	51.73047402	6.123745149	10.76283896	22.11340373	16.63704403	1.32916663	0.410521978	0.673272673	Stable
1307	COL16A1	collagen type XVI alpha 1 chain	0.044912911	2.32512558	7.08E-05	7.08E-05	0.002855073	0.137879755	7.08E-05	7.08E-05	0.035219107	0.592545023	0.059437014	-4.072494543	0.406063947	Stable
1312	COMT	catechol-O-methyltransferase	4.42017612	4.911818317	2.293551208	1.922665166	5.765848015	2.999374081	3.167217381	1.596867554	3.382326758	3.387052703	0.998604703	-0.002014394	0.996849615	Stable
1314	COPA	COPI coat complex subunit alpha	1.527895603	2.52911387	0.908352813	1.080304336	2.122772075	3.1892911	0.230939079	0.486917676	1.507479983	1.511416656	0.997395375	-0.003762581	0.996230475	Stable
1315	COPB1	COPI coat complex subunit beta 1	1.256890778	1.990259009	1.165805512	0.707208252	1.196733542	2.312312744	0.628989122	0.304353769	1.110597294	1.280040888	0.867626421	-0.204854108	0.755566016	Stable
1327	COX4I1	cytochrome c oxidase subunit 4I1	7.319595077	8.104414992	15.29772835	14.45195473	11.25193906	8.815947996	3.082227782	11.59421342	8.686082065	11.29342329	0.769127469	-0.378705377	0.397828299	Stable
1329	COX5B	cytochrome c oxidase subunit 5B	22.29483068	8.685317578	44.83413815	48.96105184	20.58063553	18.16629326	30.12570676	17.73689508	21.65238266	31.19383456	0.69412379	-0.52673512	0.398244064	Stable
1337	COX6A1	cytochrome c oxidase subunit 6A1	3.295939114	7.783753733	15.93429504	15.09502277	29.97792027	9.557354818	6.252485226	8.513806344	13.57539166	10.52725266	1.289547434	0.366864842	0.649736686	Stable
1340	COX6B1	cytochrome c oxidase subunit 6B1	1.117543035	4.618431259	13.04666914	8.28283304	7.562444799	5.303359695	7.08E-05	7.58360984	5.112371284	6.766369119	0.755556074	-0.404389266	0.616824108	Stable
1345	COX6C	cytochrome c oxidase subunit 6C	5.411745887	1.8226742	2.652395095	2.668898985	9.832231311	2.430791746	2.693364017	2.423346241	4.344933329	3.138928542	1.384209061	0.469061854	0.576838498	Stable
1347	COX7A2	cytochrome c oxidase subunit 7A2	24.65186286	18.84495721	21.50216965	31.10591771	35.3333472	20.5709349	16.21279042	19.26667244	22.84593624	24.02622686	0.950874907	-0.072672535	0.823211739	Stable
1356	CP	ceruloplasmin	18.47643855	6.823474596	12.73214705	6.190987666	7.486512743	7.511364169	21.25400863	13.45974396	12.42790738	11.05576197	1.124111338	0.168784935	0.76324224	Stable
1359	CPA3	carboxypeptidase A3	58.46651996	3.451133365	79.58811771	36.21006208	70.06810594	2.276082421	34.14652108	54.10431456	40.148756	44.42895828	0.903661881	-0.146145028	0.851377802	Stable
1368	CPM	carboxypeptidase M	7.08E-05	7.08E-05	0.035563157	0.07501697	0.30528012	7.08E-05	0.045492566	7.08E-05	0.087728572	0.027680432	3.169335374	1.664180331	0.478577785	Stable
1374	CPT1A	carnitine palmitoyltransferase 1A	7.08E-05	0.096304444	7.08E-05	7.08E-05	0.440392068	0.404610903	7.08E-05	7.08E-05	0.211286143	0.024129211	8.756446398	3.130345504	0.223447935	Stable
1384	CRAT	carnitine O-acetyltransferase	0.665827919	0.189669335	0.34188775	0.272200208	1.388531264	0.70706106	0.286783722	0.216396104	0.649693038	0.367396303	1.76837119	0.822421135	0.38485593	Stable
1396	CRIP1	cysteine rich protein 1	7.08E-05	6.228934909	7.08E-05	7.08E-05	10.28477528	13.96138438	33.96940434	7.08E-05	14.5539087	1.557286827	9.34568279	3.22430007	0.164247863	Stable
1397	CRIP2	cysteine rich protein 2	10.45821913	40.22376339	13.19610271	12.60021863	28.73640344	73.88794647	11.40446749	9.620190166	30.91225189	19.11957597	1.616785432	0.693128228	0.512911955	Stable
1398	CRK	CRK proto-oncogene, adaptor protein	3.819200258	7.068752995	4.671679786	5.552501065	5.450619133	5.618621945	4.9212018	1.293269305	4.320928046	5.278033526	0.818662486	-0.288659308	0.471142248	Stable
1399	CRKL	CRK like proto-oncogene, adaptor protein	1.465131203	1.235559157	2.911616599	2.674313418	1.691428115	1.219720137	2.00763145	1.297288673	1.554017094	2.071655094	0.750133117	-0.414781459	0.3220029	Stable
1401	CRP	C-reactive protein	16.57869092	2.316791796	1.034954563	0.061374681	2.506589219	98.10820992	7.08E-05	7.08E-05	25.15373518	4.99795299	5.032807478	2.331363411	0.470511505	Stable
1404	HAPLN1	hyaluronan and proteoglycan link protein 1	1.003516552	10.68694084	0.395256884	0.446461652	1.269534093	2.534077386	0.517392359	0.138042612	1.114761613	3.133043982	0.35580784	-1.490829794	0.486334515	Stable
1410	CRYAB	crystallin alpha B	71.72246894	266.2833213	127.6630329	184.8508259	107.0628133	275.0728877	91.59843273	58.22945501	132.9908972	162.6299123	0.817751761	-0.290265133	0.659125054	Stable
1429	CRYZ	crystallin zeta	6.796737996	17.00224405	8.981872642	1.612563927	17.74011154	13.00566351	4.834097374	13.06022487	12.16002432	8.598354654	1.414226886	0.500013592	0.427282269	Stable
1431	CS	citrate synthase	7.501962024	10.76327072	10.15152073	8.495037165	15.53697342	9.858446337	1.533381556	8.129095444	8.764474189	9.22794766	0.949775022	-0.07434228	0.885139162	Stable
1434	CSE1L	chromosome segregation 1 like	0.546750653	0.483662486	0.016563949	0.045331299	0.351906282	0.60289888	0.066291887	7.08E-05	0.255291962	0.273077097	0.93487138	-0.097160203	0.931167437	Stable
1457	CSNK2A1	casein kinase 2 alpha 1	0.705439529	2.181936028	0.922991204	0.640964746	1.985179864	0.792903552	0.644797452	0.928594802	1.087868918	1.112832877	0.977567198	-0.032732218	0.959645402	Stable
1459	CSNK2A2	casein kinase 2 alpha 2	0.926663835	0.683957395	0.511042489	0.345420002	1.304396329	0.743846525	0.290048486	0.382655885	0.680236806	0.61677093	1.102900239	0.1413023	0.818564008	Stable
1460	CSNK2B	casein kinase 2 beta	7.08E-05	3.260024559	1.926818856	1.829099599	4.9499941	2.936409285	0.16674087	0.706078984	2.18980581	1.754003454	1.248461516	0.32015135	0.748602216	Stable
1462	VCAN	versican	15.6385718	61.80068634	13.15157761	10.2907547	13.13042607	51.35940538	5.81088297	4.35542301	18.66403436	25.22039761	0.740037276	-0.434330152	0.705034143	Stable
1464	CSPG4	chondroitin sulfate proteoglycan 4	1.157450957	10.60417122	1.875848792	2.344657746	1.812947117	9.505638953	0.6295707	0.361229331	3.077346525	3.995532179	0.770196907	-0.376700766	0.776998474	Stable
1465	CSRP1	cysteine and glycine rich protein 1	454.1933668	411.8214849	679.0586859	614.3090759	753.7919299	628.756812	252.2723935	415.9289959	512.6875328	539.8456534	0.949692805	-0.074467171	0.84106145	Stable
1466	CSRP2	cysteine and glycine rich protein 2	11.21664474	45.748683	20.89020358	18.95218156	26.18131747	160.3337906	5.090784468	1.777980863	48.34596835	24.20192822	1.997608121	0.998273591	0.571618203	Stable
1471	CST3	cystatin C	6.671209196	14.60230382	8.617132737	6.356960863	12.15868974	14.90702505	3.008737553	5.023000683	8.774363257	9.061901654	0.96826953	-0.046519399	0.936088802	Stable
1476	CSTB	cystatin B	18.30134473	50.90805257	15.66124839	17.41760629	34.06273233	28.66724348	41.59335471	20.27151434	31.14871122	25.572063	1.218075805	0.28460392	0.588077666	Stable
1487	CTBP1	C-terminal binding protein 1	0.724295786	7.08E-05	7.08E-05	0.603959179	0.629252273	0.743320601	7.08E-05	7.08E-05	0.343178619	0.332099141	1.033361957	0.047345677	0.969474027	Stable
1490	CCN2	cellular communication network factor 2	7.08E-05	0.075585522	7.08E-05	7.08E-05	7.08E-05	1.896978834	7.08E-05	1.066129704	0.740812535	0.018949481	39.09408147	5.288878307	0.214643294	Stable
1495	CTNNA1	catenin alpha 1	0.138175961	0.743392423	0.025523661	0.054908598	0.311459992	0.593432247	0.038049698	7.08E-05	0.235753184	0.240500161	0.980262065	-0.028760601	0.983391091	Stable
1496	CTNNA2	catenin alpha 2	0.096208666	0.291833944	0.09760757	0.171233527	0.109569402	0.296811082	0.069115181	0.025671066	0.125291683	0.164220927	0.7629459	-0.390347335	0.625071926	Stable
1499	CTNNB1	catenin beta 1	1.168751243	1.077766543	0.17644547	0.288505981	0.519566478	1.354970273	0.338200447	7.08E-05	0.553202	0.677867309	0.816091869	-0.293196526	0.758583573	Stable
1500	CTNND1	catenin delta 1	0.288312176	0.769227152	0.232689421	0.30435361	0.551089367	0.610042681	0.176112196	0.199829056	0.384268325	0.39864559	0.96393472	-0.052992648	0.934930623	Stable
1503	CTPS1	CTP synthase 1	0.698691682	1.579782294	0.266601693	0.507769694	2.312602215	2.36665823	0.472306897	0.18056329	1.333032658	0.763211341	1.746610129	0.804557611	0.42673476	Stable
1508	CTSB	cathepsin B	3.115323105	0.068924177	1.023772459	0.652480829	1.258296703	0.424902806	1.648507436	0.433880156	0.941396775	1.215125143	0.774732365	-0.368230085	0.725914768	Stable
1509	CTSD	cathepsin D	26.14824157	41.91135454	10.39224094	10.02773821	25.54531722	47.55229961	17.21072428	5.594173976	23.97562877	22.11989382	1.083894388	0.116224191	0.878968888	Stable
1511	CTSG	cathepsin G	124.3246928	6.860787217	61.44871174	26.00802078	44.53110245	6.642274675	31.70521798	30.53510553	28.35342516	54.66055313	0.518718226	-0.946977033	0.391547657	Stable
1514	CTSL	cathepsin L	6.213675578	7.08E-05	7.08E-05	1.523767226	3.056819501	1.250238341	2.520476932	7.08E-05	1.706901394	1.934396101	0.882394972	-0.180503524	0.894873279	Stable
1528	CYB5A	cytochrome b5 type A	10.56960574	12.07148531	14.04309627	7.068958806	5.731484603	5.272534702	23.86317611	3.487481372	9.588669197	10.93828653	0.876615288	-0.189984256	0.802282262	Stable
1537	CYC1	cytochrome c1	6.024439566	3.228015254	4.98254228	3.893393838	11.22325669	3.412808821	3.404738858	4.396221102	5.609256368	4.532097735	1.237673302	0.307630549	0.61868914	Stable
1603	DAD1	defender against cell death 1	3.021041818	5.900697484	5.892765554	6.006480449	0.11730117	10.73104199	4.502598284	9.080144307	6.107771438	5.205246326	1.173387589	0.230679638	0.738590698	Stable
1604	CD55	CD55 molecule (Cromer blood group)	7.08E-05	1.684314455	0.456555145	0.654667427	7.08E-05	0.973923689	7.08E-05	0.290872266	0.316234389	0.698901957	0.452473177	-1.144095825	0.406746875	Stable
1605	DAG1	dystroglycan 1	1.453682761	4.236213646	3.393260319	5.763247458	4.141899665	4.392780636	0.352449092	0.668121648	2.38881276	3.711601046	0.643607093	-0.635747869	0.385832692	Stable
1613	DAPK3	death associated protein kinase 3	0.075266098	0.52061524	0.131314498	0.240130105	0.66480732	0.555814068	7.08E-05	7.08E-05	0.305190747	0.241831485	1.261997571	0.335709134	0.768655105	Stable
1615	DARS1	aspartyl-tRNA synthetase 1	2.437710025	2.915308971	0.994963292	1.849382898	2.396709438	1.144615261	0.331525525	0.51656429	1.097353629	2.049341297	0.535466508	-0.901131753	0.178431328	Stable
1622	DBI	diazepam binding inhibitor, acyl-CoA binding protein	27.91130165	15.65804266	13.56348566	10.28534027	14.99658105	10.56084712	28.76957412	6.363595776	15.17264952	16.85454256	0.900211291	-0.151664435	0.795773529	Stable
1627	DBN1	drebrin 1	3.390355089	2.49142244	4.192475797	6.463375297	3.410568659	4.674150004	7.207461671	2.585057791	4.469309531	4.134407156	1.081003724	0.112371493	0.80834282	Stable
1632	ECI1	enoyl-CoA delta isomerase 1	8.284092646	9.395583212	6.680595616	4.935672195	8.295438551	7.08E-05	1.35573611	2.329238642	2.995121026	7.323985917	0.408946858	-1.290014717	0.096300614	Stable
1634	DCN	decorin	719.5278466	475.4423453	1037.048666	1582.867845	766.2902355	365.1373814	1260.344207	2373.904998	1191.419205	953.7216757	1.249231548	0.321040909	0.653429802	Stable
1636	ACE	angiotensin I converting enzyme	0.150445997	7.08E-05	7.08E-05	7.08E-05	7.08E-05	7.08E-05	7.08E-05	7.08E-05	0.0000708	0.037664599	0.001879749	-9.055244104	0.391002219	Stable
1639	DCTN1	dynactin subunit 1	5.601790024	2.904512933	2.741851927	3.773026827	6.079691276	5.15011127	1.058867308	1.638088737	3.481689648	3.755295428	0.927141343	-0.109138799	0.854850174	Stable
1642	DDB1	damage specific DNA binding protein 1	0.604747114	1.095210667	0.398001582	0.390901239	1.853268701	1.141050665	0.631751615	0.471384181	1.024363791	0.622215151	1.64631766	0.719242733	0.309794642	Stable
1645	AKR1C1	aldo-keto reductase family 1 member C1	2.149478661	0.964540731	1.118149418	0.696087839	1.455041094	0.271070021	2.500253901	0.613149996	1.209878753	1.232064162	0.9819933	-0.026214913	0.971427303	Stable
1650	DDOST	dolichyl-diphosphooligosaccharide--protein glycosyltransferase non-catalytic subunit	8.072902562	18.14264655	6.028983913	6.766375299	11.48943458	11.86659967	5.37774002	11.71600328	10.11244439	9.752727081	1.036883766	0.052254178	0.916171178	Stable
1652	DDT	D-dopachrome tautomerase	20.5209956	34.96590366	21.8437321	22.33037127	17.1886342	34.13247091	17.77247513	21.07750332	22.54277089	24.91525066	0.904778009	-0.14436423	0.664581588	Stable
1653	DDX1	DEAD-box helicase 1	1.375833356	1.73725292	0.472921679	1.121474852	1.150980321	2.171043701	0.298983629	0.286886141	0.976973448	1.176870702	0.830145101	-0.268564567	0.716770095	Stable
1654	DDX3X	DEAD-box helicase 3 X-linked	5.729473825	9.261863869	4.831888841	7.379247468	6.576575131	11.0850181	1.138543405	5.630741155	6.107719448	6.800618501	0.898112348	-0.155032167	0.773487137	Stable
1655	DDX5	DEAD-box helicase 5	0.619172151	0.156502771	0.243546227	0.86660083	0.367522236	0.236096072	0.211799897	7.08E-05	0.203872251	0.471455495	0.432431594	-1.209456162	0.21245403	Stable
1656	DDX6	DEAD-box helicase 6	1.339117529	1.905405941	0.718297706	0.873035675	2.143002149	1.703263475	0.306319434	0.647057744	1.199910701	1.208964213	0.992511348	-0.010844497	0.986483397	Stable
1660	DHX9	DExH-box helicase 9	1.078281613	2.342929572	1.546728971	1.572830319	2.170021767	2.594412562	0.622300983	1.137964567	1.63117497	1.635192619	0.997543012	-0.003549046	0.994197509	Stable
1665	DHX15	DEAH-box helicase 15	0.348153856	1.342572512	0.930391724	0.934739387	0.112335103	1.247813247	0.009197117	0.217765106	0.396777643	0.88896437	0.446336948	-1.163794858	0.216880037	Stable
1666	DECR1	2,4-dienoyl-CoA reductase 1	2.592196648	1.529381844	2.294364452	2.439202077	3.086887486	1.75191145	0.492159833	1.397410214	1.682092246	2.213786255	0.759825951	-0.396259109	0.41544046	Stable
1668	DEFA3	defensin alpha 3	1.235300363	0.168236359	7.08E-05	7.08E-05	5.354595566	5.9733285	2.301328012	7.08E-05	3.40733072	0.350919581	9.709719573	3.27942963	0.113241357	Stable
1674	DES	desmin	572.8261637	249.4263503	970.2610079	2109.338157	1081.879379	219.1934573	302.552399	1015.630732	654.8139918	975.4629197	0.671285375	-0.575001884	0.523337882	Stable
1675	CFD	complement factor D	18.55321045	31.36154232	19.49975977	22.49280426	24.24837553	38.42313463	33.34420869	12.99253026	27.25206228	22.9768292	1.186067148	0.246185689	0.530597474	Stable
1676	DFFA	DNA fragmentation factor subunit alpha	1.646690025	1.471916619	0.960400425	1.025743511	1.074965128	0.638457189	1.432795109	0.187946234	0.833540915	1.276187645	0.653149181	-0.61451555	0.221910517	Stable
1727	CYB5R3	cytochrome b5 reductase 3	80.52295367	221.3187716	121.112353	125.0442482	245.1164361	216.549228	51.387646	146.1357446	164.7972637	136.9995816	1.202903408	0.266520801	0.617542789	Stable
1728	NQO1	NAD(P)H quinone dehydrogenase 1	0.413679351	7.08E-05	0.28949451	0.376011549	1.275741677	0.956144534	1.170146847	7.08E-05	0.850525965	0.269814053	3.152267114	1.65638979	0.138028095	Stable
1729	DIAPH1	diaphanous related formin 1	1.27147744	0.368864619	0.146871855	0.189850847	0.293848743	0.635798351	0.526922297	0.125546307	0.395528925	0.49426619	0.800234635	-0.321505023	0.748100772	Stable
1730	DIAPH2	diaphanous related formin 2	0.094826772	0.293803747	0.071898896	0.157510022	2.398926432	0.214270224	0.026576763	0.029928272	0.667425423	0.154509859	4.319629996	2.110907742	0.441462242	Stable
1737	DLAT	dihydrolipoamide S-acetyltransferase	3.282066296	2.130039286	1.012549693	1.331180008	2.212421784	2.070679861	0.302935711	0.861957918	1.361998819	1.938958821	0.702438238	-0.509556712	0.433462094	Stable
1738	DLD	dihydrolipoamide dehydrogenase	5.913322335	5.983277702	9.162209485	7.11310726	11.78346345	6.073546249	3.017461213	4.716561679	6.397758148	7.042979196	0.908388051	-0.138619365	0.768578746	Stable
1743	DLST	dihydrolipoamide S-succinyltransferase	16.5140409	11.02086039	18.05198225	21.32661869	44.53387369	5.708029034	4.883267095	13.42106133	17.13655779	16.72837556	1.02440059	0.034779989	0.968442061	Stable
1756	DMD	dystrophin	3.273446292	3.356241876	4.699330079	5.320305187	10.52947603	3.518139721	1.086981286	3.280166622	4.603690915	4.162330859	1.106036755	0.145399329	0.846429527	Stable
1760	DMPK	DM1 protein kinase	0.379913181	1.73952577	7.08E-05	0.027267918	2.665935687	0.750391358	0.161850333	7.08E-05	0.894562045	0.536694417	1.666799608	0.737080666	0.646796938	Stable
1778	DYNC1H1	dynein cytoplasmic 1 heavy chain 1	6.301761238	9.949590407	3.103338857	4.1268392	9.211611459	9.615498643	4.396196064	3.92628752	6.787398422	5.870382426	1.156210606	0.209404211	0.684160576	Stable
1780	DYNC1I1	dynein cytoplasmic 1 intermediate chain 1	0.119808619	0.200200207	7.08E-05	0.345940621	7.08E-05	0.865451853	7.08E-05	7.08E-05	0.216416063	0.166505062	1.299756662	0.37824155	0.838494402	Stable
1781	DYNC1I2	dynein cytoplasmic 1 intermediate chain 2	1.272635752	2.625141784	1.469999406	2.701593831	3.023287461	1.667471422	0.088460559	1.071176579	1.462599005	2.017342693	0.725012666	-0.463921895	0.475696506	Stable
1783	DYNC1LI2	dynein cytoplasmic 1 light intermediate chain 2	2.391512194	3.557767912	1.862247287	5.04437735	6.532650931	5.699117543	1.073208477	2.46251241	3.94187234	3.213976186	1.226478391	0.294521815	0.644682867	Stable
1785	DNM2	dynamin 2	5.032061674	4.2159474	2.253498944	4.715762915	4.748940426	4.252095953	1.984764886	5.110943238	4.024186126	4.054317733	0.99256802	-0.010762122	0.975455383	Stable
1803	DPP4	dipeptidyl peptidase 4	0.302871901	7.08E-05	0.008384138	7.08E-05	0.163905162	7.08E-05	0.096804872	7.08E-05	0.065212909	0.07784941	0.837680192	-0.255528535	0.888193998	Stable
1805	DPT	dermatopontin	46.93861228	0.996701559	24.84460222	30.68317544	6.818504638	9.636681695	26.05070001	15.55827695	14.51604082	25.86577287	0.561206537	-0.833396281	0.335356709	Stable
1806	DPYD	dihydropyrimidine dehydrogenase	0.227083215	0.010918393	7.08E-05	7.08E-05	0.491161239	7.08E-05	0.009606468	7.08E-05	0.125227327	0.059535802	2.103395311	1.072720015	0.648915746	Stable
1808	DPYSL2	dihydropyrimidinase like 2	26.51863235	36.74251476	17.90153212	23.78185581	28.83339694	24.26555135	19.42600528	14.83025766	21.83880281	26.23613376	0.832394095	-0.264661365	0.411966928	Stable
1809	DPYSL3	dihydropyrimidinase like 3	59.38104845	74.59304392	46.312209	53.52791785	71.64355754	53.12563366	32.86969445	24.19145549	45.45758529	58.45355481	0.777670159	-0.362769714	0.338258455	Stable
1819	DRG2	developmentally regulated GTP binding protein 2	0.440266674	1.070266138	0.19197233	0.449023096	7.08E-05	1.070050918	0.048765261	0.074170932	0.298264478	0.53788206	0.554516501	-0.850697702	0.482962641	Stable
1837	DTNA	dystrobrevin alpha	1.250169869	4.33224156	3.571970674	6.070828903	12.14871327	4.885980524	0.410012032	2.145677447	4.897595818	3.806302752	1.286706849	0.363683401	0.714613387	Stable
1845	DUSP3	dual specificity phosphatase 3	19.68054527	26.27604038	10.23345506	11.43569904	35.02851048	8.785269093	12.4491919	4.712028557	15.24375001	16.90643494	0.901653723	-0.149354617	0.839260603	Stable
1854	DUT	deoxyuridine triphosphatase	17.99156335	0.168160597	1.906426764	0.567224333	3.686584454	8.252040541	3.617014591	1.168004052	4.18091091	5.158343761	0.810514208	-0.303090619	0.84091388	Stable
1889	ECE1	endothelin converting enzyme 1	0.285429863	0.316892115	0.165243035	0.123411588	0.291645605	0.16049449	0.030335868	0.015137603	0.124403392	0.22274415	0.558503518	-0.840361727	0.267217357	Stable
1890	TYMP	thymidine phosphorylase	8.791191284	0.869478779	1.88211077	1.472080215	2.645567052	0.432908539	1.22888616	0.540559613	1.211980341	3.253715262	0.372491212	-1.424721706	0.357648146	Stable
1891	ECH1	enoyl-CoA hydratase 1	19.8165797	0.544082416	7.269790847	3.919841261	15.33467269	1.74986619	7.390790713	3.222444876	6.924443617	7.887573556	0.877892747	-0.1878834	0.859585691	Stable
1892	ECHS1	enoyl-CoA hydratase, short chain 1	15.96047505	9.516233668	11.00745997	8.471296959	20.55846559	16.38399509	3.69407359	6.935071276	11.89290139	11.23886641	1.058194034	0.081604189	0.885955661	Stable
1893	ECM1	extracellular matrix protein 1	2.697118252	0.543154336	2.342345844	2.842369089	0.148774176	0.796701892	0.992778973	2.614613742	1.138217196	2.10624688	0.540400656	-0.887898669	0.242338164	Stable
1915	EEF1A1	eukaryotic translation elongation factor 1 alpha 1	150.6749657	135.5092128	106.2564195	115.2441244	169.7801974	163.3286359	68.60101381	68.22952074	117.484842	126.9211806	0.925651979	-0.111458216	0.770430451	Stable
1933	EEF1B2	eukaryotic translation elongation factor 1 beta 2	19.34921389	21.97845978	10.04417253	12.12937121	22.49833563	19.10565205	13.83493211	8.46545305	15.97609321	15.87530435	1.006348783	0.009130404	0.981593685	Stable
1936	EEF1D	eukaryotic translation elongation factor 1 delta	11.18203004	15.40499869	19.99949816	15.20705989	16.39605872	16.76236823	5.622795567	4.634965494	10.854047	15.4483967	0.702600226	-0.509224055	0.281469521	Stable
1937	EEF1G	eukaryotic translation elongation factor 1 gamma	13.16436145	12.73345288	9.407605842	8.085414482	14.08207089	11.11949534	5.968834091	6.692700387	9.465775177	10.84770866	0.872605955	-0.196597776	0.570763946	Stable
1938	EEF2	eukaryotic translation elongation factor 2	16.4035971	10.67235672	8.59090562	8.09041242	11.82309222	15.23426668	9.533242367	7.84955296	11.11003856	10.93931797	1.015606146	0.02234103	0.947558927	Stable
1956	EGFR	epidermal growth factor receptor	3.93853343	1.066800042	0.06203628	1.944343723	1.06990761	0.511066697	0.065891392	1.199373251	0.711559738	1.752928369	0.405926306	-1.300710258	0.301488509	Stable
1964	EIF1AX	eukaryotic translation initiation factor 1A X-linked	1.630796894	1.642569776	0.62583187	0.66043588	1.655817644	2.126047976	0.654314172	0.338654387	1.193708545	1.139908605	1.047196713	0.066532475	0.919491682	Stable
1965	EIF2S1	eukaryotic translation initiation factor 2 subunit alpha	2.160118978	2.040451114	4.696483726	1.236843925	3.951653839	3.361531226	0.258273214	1.83911756	2.35264396	2.533474436	0.928623524	-0.106834266	0.876736601	Stable
1967	EIF2B1	eukaryotic translation initiation factor 2B subunit alpha	0.737926166	0.615033218	0.235657761	0.23808928	0.718791132	0.422769892	0.267433058	7.08E-05	0.352266221	0.456676606	0.771369095	-0.374506749	0.61762079	Stable
1968	EIF2S3	eukaryotic translation initiation factor 2 subunit gamma	8.040173487	4.272200438	3.051087934	2.81238146	2.778032463	6.073984519	4.049628834	0.778729809	3.420093906	4.54396083	0.752667999	-0.40991446	0.519403749	Stable
1973	EIF4A1	eukaryotic translation initiation factor 4A1	18.46027604	19.53135792	15.16964243	11.61937327	23.36850591	21.25317526	13.85608038	10.23699688	17.17868961	16.19516242	1.06072969	0.085057055	0.794023144	Stable
1974	EIF4A2	eukaryotic translation initiation factor 4A2	0.714113407	2.548433095	1.021556369	0.431384539	0.521215368	5.039082859	0.249166242	0.722216896	1.632920341	1.178871853	1.385155085	0.470047513	0.731442013	Stable
1975	EIF4B	eukaryotic translation initiation factor 4B	7.08E-05	0.239065942	0.192659521	0.252937321	0.476307377	0.384158301	0.430724116	0.159689777	0.362719893	0.171183396	2.118896466	1.083313096	0.082487033	Stable
1977	EIF4E	eukaryotic translation initiation factor 4E	0.579169947	0.727274129	0.754710703	0.629990107	7.08E-05	1.003360826	0.164678914	0.319615277	0.371931454	0.672786222	0.552822639	-0.855111398	0.266617713	Stable
1979	EIF4EBP2	eukaryotic translation initiation factor 4E binding protein 2	0.568947162	7.08E-05	7.08E-05	7.08E-05	0.350215824	0.330908491	0.925672877	7.08E-05	0.401716998	0.142289891	2.823229371	1.497346344	0.323025602	Stable
1981	EIF4G1	eukaryotic translation initiation factor 4 gamma 1	0.508782232	0.335245379	0.159761771	0.394004126	0.581060359	0.521103081	0.313800634	0.101720221	0.379421074	0.349448377	1.085771458	0.118720465	0.827604669	Stable
1982	EIF4G2	eukaryotic translation initiation factor 4 gamma 2	0.258573165	1.268837469	0.544771781	0.580156498	0.358862102	0.64370182	0.037478695	1.713459435	0.688375513	0.663084728	1.038141106	0.05400255	0.954590189	Stable
1983	EIF5	eukaryotic translation initiation factor 5	1.219272544	0.647042522	0.761521621	1.108084543	0.992659213	2.201868694	0.356506916	0.18227681	0.933327908	0.933980308	0.999301485	-0.001008096	0.998982982	Stable
1984	EIF5A	eukaryotic translation initiation factor 5A	17.24539431	30.46755464	29.02060983	27.84059811	28.13920059	40.36321002	20.92224519	20.69672112	27.53034423	26.14353922	1.053045802	0.074568188	0.811020687	Stable
1991	ELANE	elastase, neutrophil expressed	8.630778408	0.717652397	3.549403155	0.894672583	1.279275012	0.966210136	14.58305207	2.248428198	4.769241354	3.448126636	1.383139849	0.467947034	0.74080956	Stable
1992	SERPINB1	serpin family B member 1	7.217905975	6.982384694	7.467612435	5.064993845	10.72013754	5.532428837	4.951602434	2.508689806	5.928214654	6.683224237	0.887029141	-0.172946594	0.70046305	Stable
1994	ELAVL1	ELAV like RNA binding protein 1	2.642435106	1.676435241	1.074437556	5.628511374	2.0985237	1.311946763	0.977961968	0.233564545	1.155499244	2.755454819	0.419349733	-1.253774156	0.215846067	Stable
2006	ELN	elastin	22.29483068	43.11975314	77.78881551	46.603691	32.48173824	91.75621611	9.3993474	11.57305885	36.30259015	47.45177258	0.765041813	-0.386389494	0.639593415	Stable
2010	EMD	emerin	3.135795613	11.49209796	7.194769094	9.641855729	9.435943574	18.36205388	2.13544629	3.349070066	8.320628453	7.866129599	1.057779223	0.081038543	0.917165077	Stable
2017	CTTN	cortactin	10.56825886	3.289192801	7.259421987	6.118934058	6.119181487	13.19937887	8.397183883	1.506990867	7.305683777	6.808951927	1.072952762	0.101586561	0.868923884	Stable
2022	ENG	endoglin	1.130702009	0.672631026	0.249035624	0.142584929	0.375503415	3.101491001	0.17348188	0.274873369	0.981337416	0.548738397	1.788352012	0.838630739	0.594841354	Stable
2023	ENO1	enolase 1	371.2393028	372.2928348	189.1747711	145.1609493	474.8247616	247.184304	308.4474785	151.6510422	295.5268966	269.4669645	1.096709191	0.133181024	0.783113349	Stable
2026	ENO2	enolase 2	17.37200061	24.14713752	8.471968695	8.483167062	27.54061212	19.31894347	24.92587654	12.80878774	21.14855497	14.61856847	1.446691241	0.532757049	0.24169434	Stable
2030	SLC29A1	solute carrier family 29 member 1 (Augustine blood group)	7.08E-05	1.052481087	0.819973529	0.41957691	0.628601031	0.743495909	0.624521551	0.6237575	0.655093998	0.573025582	1.143219463	0.193102384	0.747581538	Stable
2035	EPB41	erythrocyte membrane protein band 4.1	30.45420265	2.004653726	18.49621675	8.812197992	14.7416267	6.18457466	47.03639	13.9094296	20.46800524	14.94181778	1.369847066	0.454014835	0.634677272	Stable
2037	EPB41L2	erythrocyte membrane protein band 4.1 like 2	1.462841515	1.555709024	0.233116374	0.190048682	1.898855647	1.553667301	0.39161304	1.065948379	1.227521092	0.860428899	1.426638614	0.512619928	0.489012422	Stable
2038	EPB42	erythrocyte membrane protein band 4.2	48.52119103	10.61780832	44.25876806	27.36995893	11.64185294	15.4840806	41.82069858	48.62528187	29.3929785	32.69193159	0.899089686	-0.153463061	0.803641559	Stable
2039	DMTN	dematin actin binding protein	6.376647518	0.562795548	3.571767363	4.655371162	2.044623025	3.875329806	12.95463549	4.692989448	5.891894442	3.791645398	1.553914943	0.635907537	0.477489895	Stable
2040	STOM	stomatin	83.1412797	40.60067769	51.49663908	37.27420641	32.53162061	36.0900771	38.1038906	57.16870461	40.97357323	53.12820072	0.771220796	-0.374784141	0.355417685	Stable
2052	EPHX1	epoxide hydrolase 1	4.281178565	4.2386759	5.573160688	4.3248825	7.27257279	1.130824364	0.39478528	6.24573462	3.760979264	4.604474413	0.816809678	-0.291928134	0.665973516	Stable
2058	EPRS1	glutamyl-prolyl-tRNA synthetase 1	2.157021164	1.313915661	1.402337511	1.371475885	2.521553931	1.74767484	0.545783908	0.362710151	1.294430708	1.561187555	0.829132094	-0.27032613	0.653144954	Stable
2059	EPS8	epidermal growth factor receptor pathway substrate 8	0.860761215	1.333518993	0.346157281	1.285927843	2.258147292	2.801276022	0.431477524	0.150321327	1.410305541	0.956591333	1.474303072	0.56003313	0.553156359	Stable
2060	EPS15	epidermal growth factor receptor pathway substrate 15	1.035706878	0.29666375	0.492378541	0.429760209	0.891730546	0.644125482	0.860324731	1.077522949	0.868425927	0.563627345	1.540780332	0.623661192	0.16526149	Stable
2079	ERH	ERH mRNA splicing and mitosis factor	11.22284037	19.64310638	29.5939468	17.10419392	6.927968733	15.4884633	12.51805594	13.82058043	12.1887671	19.39102187	0.628577864	-0.669836628	0.16037048	Stable
2091	FBL	fibrillarin	0.037672109	12.59556665	21.34358708	15.54337948	1.504923467	0.877299753	0.554348957	29.18725745	8.030957407	12.38005133	0.648701463	-0.624373403	0.624985877	Stable
2098	ESD	esterase D	15.05133407	11.36974287	5.030726983	4.711181472	21.9025184	7.166299555	15.23732659	6.371755394	12.66947498	9.040746349	1.401374897	0.486842959	0.450277016	Stable
2107	ETF1	eukaryotic translation termination factor 1	4.490213648	1.479985237	0.734928544	0.835384541	7.08E-05	1.286731627	0.551969776	0.575645972	0.603604544	1.885127993	0.320192871	-1.642986909	0.245929798	Stable
2108	ETFA	electron transfer flavoprotein subunit alpha	9.232158333	9.962848699	8.623638688	5.298855702	22.10620476	11.22219662	8.306114157	3.169256252	11.20094295	8.279375356	1.352872948	0.436026359	0.524675222	Stable
2109	ETFB	electron transfer flavoprotein subunit beta	1.309243829	0.590656901	2.807724686	0.244065981	3.245402581	1.7497201	1.766144673	1.346911242	2.027044649	1.237922849	1.637456365	0.711456462	0.309564384	Stable
2130	EWSR1	EWS RNA binding protein 1	0.97389876	1.692117906	7.08E-05	1.136593615	1.468758747	7.08E-05	1.109411667	7.08E-05	0.644578004	0.95067027	0.678024783	-0.560590088	0.575956208	Stable
2147	F2	coagulation factor II, thrombin	2.472728789	4.225985821	10.84582774	6.868000042	4.317735028	9.382777251	15.00337388	13.10283621	10.45168059	6.103135598	1.712509975	0.776112392	0.197332124	Stable
2153	F5	coagulation factor V	0.42537023	7.08E-05	1.657086173	1.119704749	0.520855106	1.341851389	1.68406296	0.900640553	1.111852502	0.800557988	1.388846928	0.473887601	0.51479318	Stable
2158	F9	coagulation factor IX	0.039388028	4.577709363	0.244603445	0.423367013	0.973634631	8.176365914	0.185364563	0.763558963	2.524731018	1.321266962	1.91084095	0.9342077	0.605998982	Stable
2159	F10	coagulation factor X	0.65629204	0.488492293	0.479142995	7.08E-05	0.239490813	0.021315994	1.240821713	0.253020702	0.438662306	0.405999532	1.080450274	0.111632676	0.919857135	Stable
2161	F12	coagulation factor XII	7.08E-05	7.08E-05	7.08E-05	0.074977403	0.270154616	0.81531376	0.262965486	1.909773811	0.814551918	0.018797451	43.33310559	5.43739773	0.132064791	Stable
2162	F13A1	coagulation factor XIII A chain	23.94071258	8.759374608	47.50564447	29.05884554	18.88879173	9.716885113	25.18229928	33.20662506	21.7486503	27.3161443	0.796183021	-0.328827989	0.579707031	Stable
2165	F13B	coagulation factor XIII B chain	2.664119802	0.020264352	9.517597084	2.094344343	0.076087246	0.057633971	3.667109549	1.474080406	1.318727793	3.574081395	0.368969715	-1.438425691	0.369048046	Stable
2167	FABP4	fatty acid binding protein 4	91.88384878	14.83413452	56.24395056	34.39830949	62.44025981	5.677496221	225.533053	40.16043324	83.45281057	49.34006084	1.691380374	0.758201144	0.546882567	Stable
2170	FABP3	fatty acid binding protein 3	42.6717106	29.67395117	15.39918053	8.80990727	36.54992285	20.83974052	84.70013229	8.34517423	37.60874247	24.13868739	1.558027653	0.63972084	0.502052274	Stable
2171	FABP5	fatty acid binding protein 5	3.571105785	0.028124625	0.030130688	0.214328249	0.121438636	7.08E-05	9.013127168	7.08E-05	2.283676851	0.960922337	2.376546744	1.248866778	0.612625272	Stable
2180	ACSL1	acyl-CoA synthetase long chain family member 1	0.326644254	0.429720179	1.188942302	0.325449074	7.08E-05	0.406422419	0.106041378	0.952650566	0.366296291	0.567688952	0.645241182	-0.632089574	0.524987929	Stable
2182	ACSL4	acyl-CoA synthetase long chain family member 4	0.888978257	0.871543284	0.858643278	0.789028665	1.031373477	0.84808175	0.01096617	0.328077104	0.554624625	0.852048371	0.650930914	-0.619423662	0.294622401	Stable
2184	FAH	fumarylacetoacetate hydrolase	2.671527617	7.456273925	1.272360799	0.528011343	2.05141257	2.417497555	4.000459112	0.626447152	2.273954097	2.982043421	0.762548956	-0.391098133	0.698285231	Stable
2191	FAP	fibroblast activation protein alpha	0.634917126	0.6260376	0.009442372	0.064379691	1.562011071	0.879754065	0.004309092	7.08E-05	0.611536257	0.333694197	1.832624787	0.873911437	0.538783024	Stable
2192	FBLN1	fibulin 1	11.66448086	13.45683476	16.93107797	21.90701467	28.37731964	26.10350982	7.420356652	13.61477672	18.87899071	15.98985207	1.180685764	0.239625047	0.625837691	Stable
2193	FARSA	phenylalanyl-tRNA synthetase subunit alpha	1.572342496	1.377725926	1.50265115	1.955026816	1.824724899	1.698734685	0.99410074	0.568634744	1.271548767	1.601936597	0.793757237	-0.333230255	0.362769778	Stable
2194	FASN	fatty acid synthase	0.547020028	0.222076388	0.309276669	0.104173691	0.234294733	0.467385782	0.617476534	0.064856878	0.346003482	0.295636694	1.170367173	0.22696121	0.755799254	Stable
2197	FAU	FAU ubiquitin like and ribosomal protein S30 fusion	18.29461035	11.86086788	22.33167846	22.90513416	15.7101761	13.17717319	0.19325551	4.576639333	8.414311033	18.84807271	0.446428193	-1.163499957	0.061750661	Stable
2199	FBLN2	fibulin 2	20.88869262	19.01996666	19.3190163	36.03305177	35.50654989	19.5395394	18.67392002	24.64325659	24.59081648	23.81518184	1.032568915	0.046238072	0.894995038	Stable
2200	FBN1	fibrillin 1	12.06935164	8.338897353	11.76784305	11.32990935	6.919239318	6.056161538	14.72580287	9.146932295	9.212034005	10.87650035	0.846966737	-0.239622784	0.477142482	Stable
2202	EFEMP1	EGF containing fibulin extracellular matrix protein 1	10.00135895	41.21055911	19.2374886	14.24912174	25.14071575	103.1760725	5.463654856	7.427972673	35.30210394	21.1746321	1.667188539	0.737417265	0.592698584	Stable
2217	FCGRT	Fc gamma receptor and transporter	2.036206429	7.08E-05	0.270769568	7.08E-05	1.067080942	7.08E-05	0.888068614	0.256746928	0.552991821	0.576779399	0.958757927	-0.060761494	0.967485823	Stable
2220	FCN2	ficolin 2	7.08E-05	7.08E-05	7.08E-05	7.08E-05	7.08E-05	7.08E-05	7.08E-05	1.853865314	0.463519429	0.0000708	6546.884583	12.67659283	0.391002219	Stable
2224	FDPS	farnesyl diphosphate synthase	5.378208686	2.142539961	0.675907366	0.473242271	2.584461145	1.174812067	2.508713208	0.680361076	1.737086874	2.167474571	0.801433566	-0.319345161	0.74387554	Stable
2239	GPC4	glypican 4	0.055710813	2.342550763	7.08E-05	7.08E-05	0.128109018	2.204352224	7.08E-05	7.08E-05	0.583150711	0.599600794	0.97256494	-0.040133509	0.984148481	Stable
2243	FGA	fibrinogen alpha chain	331.8027873	176.0682216	2158.349404	1558.357123	283.3041635	548.7433113	837.6960853	1150.899074	705.1606585	1056.144384	0.667674486	-0.582783184	0.534108038	Stable
2244	FGB	fibrinogen beta chain	698.1125256	326.7979534	2778.244593	1668.936505	391.4796308	754.9931933	1207.381015	1579.067497	983.230334	1368.022894	0.718723596	-0.476491044	0.558384091	Stable
2246	FGF1	fibroblast growth factor 1	7.08E-05	2.122084311	7.08E-05	7.08E-05	7.08E-05	5.062311171	7.08E-05	7.08E-05	1.265630893	0.530574178	2.385398585	1.254230351	0.620440635	Stable
2266	FGG	fibrinogen gamma chain	591.1975459	230.6753375	2440.341738	1464.520834	259.1527815	619.8599302	915.3366616	1326.784183	780.2833891	1181.683864	0.660314838	-0.59877403	0.498493007	Stable
2271	FH	fumarate hydratase	3.0699334	3.418555848	1.378855092	3.516466001	12.69755793	3.449039145	2.795536583	2.41881312	5.340236695	2.845952585	1.876432068	0.907992062	0.388811867	Stable
2273	FHL1	four and a half LIM domains 1	98.82295152	276.4922061	84.19514461	134.7694029	135.380759	210.9247625	62.84736334	72.04640893	120.2998234	148.5699263	0.809718538	-0.304507588	0.630988803	Stable
2274	FHL2	four and a half LIM domains 2	1.144736452	5.194219933	4.65195862	5.631010343	4.248869642	7.033503733	0.442699323	1.938181372	3.415813518	4.155481337	0.822001891	-0.282786382	0.691216946	Stable
2280	FKBP1A	FKBP prolyl isomerase 1A	76.95103976	53.10135285	26.10513032	15.50672793	50.84537944	36.41001423	93.22949284	16.70425003	49.29728414	42.91606272	1.148690747	0.199990445	0.775094756	Stable
2286	FKBP2	FKBP prolyl isomerase 2	13.0026017	13.80604869	9.271184172	0.604875468	9.266897756	10.01125649	6.943637037	5.985231246	8.051755632	9.171177508	0.877941314	-0.187803589	0.743532295	Stable
2287	FKBP3	FKBP prolyl isomerase 3	1.80548665	0.585675572	0.036772858	0.313870517	0.116970007	1.627004488	2.330803409	7.08E-05	1.018712176	0.685451399	1.486191694	0.571620211	0.649913425	Stable
2288	FKBP4	FKBP prolyl isomerase 4	2.630717289	1.032271662	0.025537893	0.34598227	4.112801615	1.367650886	0.950482438	7.08E-05	1.607751435	1.008627279	1.593999557	0.672651228	0.594235272	Stable
2314	FLII	FLII actin remodeling protein	1.442234319	1.253003281	0.580676501	1.392967019	1.975341952	1.997196584	0.436420931	3.212472009	1.905357869	1.16722028	1.632389277	0.706985139	0.292322287	Stable
2316	FLNA	filamin A	662.5954179	1241.657971	872.8547156	1001.066192	1128.935084	1002.177497	362.6002605	755.2784614	812.2478257	944.5435741	0.85993685	-0.217697377	0.550066813	Stable
2317	FLNB	filamin B	5.178467045	1.518850972	2.602177282	3.249492803	2.111271417	0.853560126	3.427473245	2.002158825	2.098615903	3.137247026	0.668935499	-0.580060988	0.312723913	Stable
2318	FLNC	filamin C	31.15457793	35.35228816	50.58783899	66.79952618	87.26782511	22.82364292	19.35991694	43.37290524	43.20607255	45.97355782	0.939802674	-0.089570223	0.881787066	Stable
2319	FLOT2	flotillin 2	135.576491	2.992585872	6.446787985	170.6337742	206.3467477	151.7875247	11.89378553	133.6182854	125.9115858	78.91240976	1.595586628	0.674086938	0.461523817	Stable
2331	FMOD	fibromodulin	13.24396179	183.6349181	35.55502485	81.79958813	61.43429863	239.5437962	21.23682567	42.13989623	91.08870418	78.55837322	1.159503442	0.213507103	0.848976883	Stable
2335	FN1	fibronectin 1	63.69725251	402.7492146	159.9798221	154.5583226	88.13806467	611.7907943	65.09476988	112.2726329	219.3240654	195.246153	1.123320804	0.167769999	0.879111848	Stable
2339	FNTA	farnesyltransferase, CAAX box, alpha	2.513135055	1.859134503	0.844675813	0.33386227	3.503682421	2.016626556	2.344814136	0.135785117	2.000227058	1.38770191	1.441395333	0.52746608	0.503091919	Stable
2475	MTOR	mechanistic target of rapamycin kinase	0.033557404	0.033285889	7.08E-05	7.08E-05	0.087806832	0.037583117	0.00771806	7.08E-05	0.033294702	0.016746223	1.988191711	0.991456875	0.492570103	Stable
2487	FRZB	frizzled related protein	8.205435115	8.219951535	7.08E-05	7.08E-05	0.067777674	6.39246075	0.682322409	7.08E-05	1.785657908	4.106382063	0.434849432	-1.201412145	0.448253359	Stable
2495	FTH1	ferritin heavy chain 1	177.0871949	3.721034306	4.432382758	2.760111357	14.89543068	4.370721044	14.01997945	0.14259991	8.357182771	47.00018083	0.177811715	-2.491577715	0.439114202	Stable
2512	FTL	ferritin light chain	483.4070971	1.932869546	1.091373361	0.372554641	4.264804289	2.016480466	6.473881149	7.08E-05	3.188809176	121.7009737	0.026202002	-5.254179133	0.398127176	Stable
2517	FUCA1	alpha-L-fucosidase 1	0.707405967	0.417238444	0.210101571	0.254311754	0.194665959	0.178711914	7.08E-05	0.020101069	0.098387436	0.397264434	0.24766233	-2.013553645	0.070114335	Stable
2521	FUS	FUS RNA binding protein	4.235384797	1.316548379	1.535180908	2.039117126	3.119172466	1.188705227	0.570937129	0.942798582	1.455403351	2.281557803	0.637898961	-0.648600167	0.383898514	Stable
2531	KDSR	3-ketodihydrosphingosine reductase	1.872426364	2.575328487	2.48202049	1.187989079	2.275051874	1.816044966	0.408148341	0.954554477	1.363449915	2.029441105	0.671835172	-0.573820768	0.257432767	Stable
2532	ACKR1	atypical chemokine receptor 1 (Duffy blood group)	0.8228332	7.08E-05	3.919429146	3.379439196	0.4672177	7.08E-05	7.08E-05	5.019374186	1.371683372	2.030443086	0.675558641	-0.565847089	0.686602499	Stable
2539	G6PD	glucose-6-phosphate dehydrogenase	6.667842008	12.16505097	4.38948414	5.065618587	6.414180296	7.407201989	3.026845757	3.110627882	4.989713981	7.071998926	0.705559211	-0.503160936	0.364668617	Stable
2547	XRCC6	X-ray repair cross complementing 6	10.05267491	17.2452496	16.35250574	9.888212431	17.58353631	17.10567976	4.120078999	16.50690815	13.8290508	13.38466067	1.033201449	0.047121572	0.911495724	Stable
2548	GAA	alpha glucosidase	2.10880302	0.524176038	0.402271113	0.458852374	1.981300124	0.116984501	2.787473806	0.153944802	1.259925808	0.873525636	1.442345543	0.528416833	0.644116368	Stable
2580	GAK	cyclin G associated kinase	0.051837199	0.040233234	7.08E-05	7.08E-05	0.05609827	0.043751037	7.08E-05	7.08E-05	0.024997727	0.023053008	1.084358557	0.116841881	0.925272084	Stable
2584	GALK1	galactokinase 1	0.753240141	7.08E-05	0.452610912	1.105523099	1.246435783	0.013092149	7.08E-05	0.467848346	0.43186177	0.577861238	0.747345108	-0.420153492	0.710919792	Stable
2590	GALNT2	polypeptide N-acetylgalactosaminyltransferase 2	7.08E-05	0.535275122	7.08E-05	7.08E-05	0.017630647	0.220055388	7.08E-05	0.023942436	0.065424818	0.133871881	0.488712174	-1.032943052	0.658942453	Stable
2592	GALT	galactose-1-phosphate uridylyltransferase	0.493198882	0.706098742	0.373095986	0.287589692	0.846780986	0.666842479	0.031606085	0.207369148	0.438149675	0.464995826	0.942265824	-0.085793977	0.904714073	Stable
2597	GAPDH	glyceraldehyde-3-phosphate dehydrogenase	1083.628709	662.0054518	567.2173137	542.0680445	1271.404682	590.1306123	330.2201484	364.1909707	638.9866034	713.7298798	0.895277922	-0.159592486	0.779406178	Stable
2615	LRRC32	leucine rich repeat containing 32	0.109219484	0.316229201	0.056014209	0.21586928	0.045620201	0.766125252	0.061419855	7.08E-05	0.218309027	0.174333044	1.252252715	0.324525739	0.831255828	Stable
2617	GARS1	glycyl-tRNA synthetase 1	1.508365908	1.397632304	0.505817397	0.789278561	1.748100033	0.889059999	0.54747577	0.208738151	0.848343488	1.050273543	0.807735751	-0.3080447	0.640530673	Stable
2618	GART	phosphoribosylglycinamide formyltransferase, phosphoribosylglycinamide synthetase, phosphoribosylaminoimidazole synthetase	0.236497875	0.324278878	0.109066177	0.058157258	0.174422029	0.112762499	0.358211995	7.08E-05	0.161366831	0.182000047	0.886630709	-0.173594763	0.837661791	Stable
2621	GAS6	growth arrest specific 6	0.090864264	0.448433311	7.08E-05	7.08E-05	7.08E-05	0.468773637	7.08E-05	7.08E-05	0.117246509	0.134859794	0.869395585	-0.201915326	0.915157429	Stable
2631	NIPSNAP2	nipsnap homolog 2	7.309493511	2.233453962	4.183530113	3.443995897	12.80979326	0.886883258	0.657909378	2.830511203	4.296274275	4.292618371	1.000851672	0.00122818	0.999111061	Stable
2632	GBE1	1,4-alpha-glucan branching enzyme 1	1.783936642	4.829806312	1.308245187	0.450439178	6.094101739	6.17873106	2.132802757	1.031285111	3.859230167	2.09310683	1.843780791	0.882667143	0.326868903	Stable
2633	GBP1	guanylate binding protein 1	1.54621311	1.324692759	0.147315073	0.253687012	0.356409552	1.75103491	0.262132773	0.270234475	0.659952928	0.817976989	0.806811117	-0.309697133	0.768113819	Stable
2634	GBP2	guanylate binding protein 2	2.157021164	0.901298679	0.242956626	7.08E-05	1.761679123	0.220654357	0.280333501	7.08E-05	0.565684445	0.825336817	0.685398292	-0.544985497	0.694615144	Stable
2638	GC	GC vitamin D binding protein	16.05071571	18.86332941	18.86115997	7.796367058	17.79276516	25.68554629	22.16470589	20.31563672	21.48966352	15.39289304	1.396076973	0.481378487	0.105479041	Stable
2639	GCDH	glutaryl-CoA dehydrogenase	0.622902996	0.290261889	0.45145204	0.116737258	0.735058328	0.581934962	7.08E-05	0.289754096	0.401704547	0.370338546	1.08469548	0.117290073	0.878539198	Stable
2653	GCSH	glycine cleavage system protein H	4.380308604	0.15593077	0.0418475	0.077792908	0.530706875	7.08E-05	1.389573338	7.08E-05	0.480105453	1.163969946	0.41247238	-1.277630579	0.578765822	Stable
2664	GDI1	GDP dissociation inhibitor 1	10.13887494	26.8991801	11.69038157	5.317806218	14.44787495	18.08740466	10.26867336	4.268689288	11.76816056	13.51156071	0.870969744	-0.199305493	0.764993674	Stable
2665	GDI2	GDP dissociation inhibitor 2	27.46413897	41.2692744	13.4567474	17.90282279	29.01491335	26.50949397	29.42913571	14.7870419	24.93514623	25.02324589	0.996479287	-0.005088277	0.99054329	Stable
2673	GFPT1	glutamine--fructose-6-phosphate transaminase 1	1.706625986	2.951863975	0.336052725	1.165956502	2.647784046	6.977843437	0.322286376	0.116842714	2.516189143	1.540124797	1.633756659	0.708193117	0.5960015	Stable
2687	GGT5	gamma-glutamyltransferase 5	11.06094593	3.007548801	8.91112042	7.009191795	8.458249072	5.114465306	4.054783724	15.59272867	8.305056693	7.497201737	1.107754197	0.147637793	0.805387706	Stable
2697	GJA1	gap junction protein alpha 1	1.48735465	1.322533551	0.885785294	0.388652167	3.115292726	1.278316842	0.289876656	0.857364355	1.385212645	1.021081416	1.356613316	0.440009559	0.610302323	Stable
2729	GCLC	glutamate-cysteine ligase catalytic subunit	0.259839228	0.110399902	0.57658995	0.284840826	0.1639883	0.137333379	1.505095748	1.644555991	0.862743355	0.307917477	2.801865501	1.486387703	0.273119096	Stable
2730	GCLM	glutamate-cysteine ligase modifier subunit	1.926166698	0.839874907	1.074152921	0.229009692	7.08E-05	0.621218567	1.67216706	0.744731399	0.759546957	1.017301055	0.746629479	-0.421535623	0.619518843	Stable
2734	GLG1	golgi glycoprotein 1	0.459311494	0.807941364	0.164793718	0.264849074	0.338451898	0.386130516	0.062645133	0.029583754	0.204202825	0.424223913	0.481356235	-1.054823118	0.248221352	Stable
2739	GLO1	glyoxalase I	10.82052865	11.41046476	9.097963214	7.176206229	27.58218076	8.801338994	19.14446897	8.167173664	15.9237906	9.626290713	1.654197974	0.726131906	0.268371023	Stable
2744	GLS	glutaminase	1.078154333	1.739298485	0.590062352	0.661557293	1.813854699	2.825066781	0.43594113	0.682760608	1.439405805	1.017268116	1.414971906	0.500773409	0.524810851	Stable
2746	GLUD1	glutamate dehydrogenase 1	22.61404018	12.04932503	7.376935736	8.686624795	23.73846684	21.6286266	5.305571558	12.62776509	15.82510752	12.68173144	1.247866476	0.319463572	0.587908132	Stable
2762	GMDS	GDP-mannose 4,6-dehydratase	0.860195527	2.648817305	0.152552364	0.2748866	0.022316819	7.08E-05	7.08E-05	7.08E-05	0.005632305	0.984112949	0.00572323	-7.4489547	0.187918084	Stable
2767	GNA11	G protein subunit alpha 11	1.253806433	7.960846631	4.400666244	0.908583511	5.73453297	5.433818077	1.386136745	2.385237801	3.734931398	3.630975705	1.028630237	0.040724467	0.959903834	Stable
2770	GNAI1	G protein subunit alpha i1	11.10956814	7.123680204	7.08E-05	1.407523514	0.888418911	0.851617129	5.219392369	0.242854422	1.800570708	4.910210665	0.366699278	-1.447330668	0.330276176	Stable
2771	GNAI2	G protein subunit alpha i2	54.85824041	125.4480633	31.28142797	34.82105176	48.63392759	76.94853227	15.49903639	27.16820519	42.06242536	61.60219586	0.68280724	-0.550449738	0.481947375	Stable
2773	GNAI3	G protein subunit alpha i3	2.489564733	8.179608447	4.873974214	3.195764968	11.44661887	10.3344076	2.087466159	2.782309012	6.66270041	4.684728091	1.422217102	0.50814171	0.509595767	Stable
2775	GNAO1	G protein subunit alpha o1	1.8677123	1.627928833	3.652075202	3.04520208	6.99364719	1.163256347	1.021315916	3.884885012	3.265776116	2.548229604	1.281586287	0.357930616	0.656501317	Stable
2776	GNAQ	G protein subunit alpha q	0.799680409	3.973888872	3.046005159	3.481480434	0.379868123	0.079303503	7.08E-05	7.08E-05	0.114828307	2.825263719	0.040643394	-4.620835307	0.029533797	Down
2778	GNAS	GNAS complex locus	4.245890426	22.92548063	4.981932347	4.672863946	8.455616391	17.09107076	2.863343215	4.691780615	8.275452745	9.206541837	0.898866577	-0.15382111	0.873197319	Stable
2782	GNB1	G protein subunit beta 1	59.40933283	102.172185	32.83472388	37.41997961	55.76295	77.18665899	11.4225757	25.82005489	42.5480599	57.95905533	0.734105476	-0.445940731	0.503725075	Stable
2783	GNB2	G protein subunit beta 2	19.83004845	31.4695027	1.822296679	17.27558155	23.26319868	22.48325318	13.32605193	13.42922095	18.12543119	17.59935734	1.029891651	0.042492567	0.940941621	Stable
2790	GNG10	G protein subunit gamma 10	7.08E-05	7.08E-05	0.118499807	0.055508351	7.08E-05	7.08E-05	0.990835976	7.08E-05	0.247762094	0.04353744	5.69078239	2.508627013	0.471295858	Stable
2794	GNL1	G protein nucleolar 1 (putative)	0.12465333	0.158548336	0.088733046	0.144848578	0.20820348	0.078086573	7.08E-05	0.047670304	0.083507789	0.129195823	0.646366017	-0.629576744	0.391022736	Stable
2799	GNS	glucosamine (N-acetyl)-6-sulfatase	2.915312089	0.717652397	0.292015566	7.08E-05	0.83684608	0.304480808	1.400676178	7.08E-05	0.635518467	0.981262713	0.647653741	-0.626705393	0.658926873	Stable
2805	GOT1	glutamic-oxaloacetic transaminase 1	8.9587426	3.344688222	3.208247324	2.386307231	8.501480462	3.398492	5.124357343	2.704339325	4.932167283	4.474496344	1.102284347	0.140496432	0.825772918	Stable
2806	GOT2	glutamic-oxaloacetic transaminase 2	12.03716132	4.667865747	3.165145396	3.656824764	11.95583476	4.73638435	2.551141919	4.757057563	6.000104648	5.881749307	1.020122473	0.028742368	0.968966184	Stable
2811	GP1BA	glycoprotein Ib platelet subunit alpha	1.960377337	0.206734651	1.055387317	0.308976703	0.030622234	0.138150022	7.970517591	0.613331321	2.188155292	0.882869002	2.478459757	1.309443834	0.552124945	Stable
2812	GP1BB	glycoprotein Ib platelet subunit beta	0.112943595	7.08E-05	21.4513419	0.349709899	7.08E-05	7.08E-05	18.25095468	10.39172742	7.160705925	5.478516549	1.307051984	0.386316521	0.816536173	Stable
2815	GP9	glycoprotein IX platelet	2.56404695	0.353617584	0.958672282	7.08E-05	7.08E-05	0.321149678	2.504747908	7.08E-05	0.706509797	0.969101904	0.729035609	-0.455938812	0.762133213	Stable
2817	GPC1	glypican 1	7.08E-05	1.280277481	0.244786424	0.285069899	1.298673712	1.178946414	0.253409113	0.40338736	0.78360415	0.452551151	1.731526145	0.792044171	0.426620803	Stable
2819	GPD1	glycerol-3-phosphate dehydrogenase 1	1.906098253	7.08E-05	1.789787253	1.76350166	0.172426734	7.08E-05	15.24261365	0.262135298	3.919311621	1.364864492	2.871575636	1.521842562	0.548548908	Stable
2820	GPD2	glycerol-3-phosphate dehydrogenase 2	0.108276671	0.148579994	7.08E-05	0.156924846	0.195455763	0.173248148	0.087510208	0.195991013	0.163051283	0.103463078	1.57593691	0.65620978	0.232099312	Stable
2821	GPI	glucose-6-phosphate isomerase	30.94985284	41.19730082	32.91401517	18.66375888	75.79210819	30.43493265	27.48746042	26.32202253	40.00913095	30.93123193	1.293486501	0.371264998	0.519397521	Stable
2870	GRK6	G protein-coupled receptor kinase 6	0.085849846	0.058383835	7.08E-05	0.019764555	0.169461504	0.11836359	0.030624013	7.08E-05	0.079629977	0.041017259	1.94137733	0.95708055	0.421168201	Stable
2873	GPS1	G protein pathway suppressor 1	0.196751578	1.042120679	0.094793746	0.168088991	0.445075469	0.817928771	0.344729975	0.396950328	0.501171136	0.375438749	1.334894541	0.416725771	0.636711188	Stable
2876	GPX1	glutathione peroxidase 1	23.70500936	2.179473774	8.635837347	6.828849526	18.81812503	3.479279778	24.98139074	11.80152817	14.77008093	10.3372925	1.428815227	0.51481936	0.524774427	Stable
2878	GPX3	glutathione peroxidase 3	26.70046054	12.14137545	21.17483896	10.46172584	26.81731772	21.05741464	27.21385471	22.46161638	24.38755086	17.6196002	1.384114883	0.468963693	0.177789829	Stable
2879	GPX4	glutathione peroxidase 4	5.248908635	2.95072755	3.465232408	2.672855686	1.596235921	0.861624295	0.861170662	2.497447665	1.454119636	3.58443107	0.405676552	-1.301598179	0.026491926	Down
2885	GRB2	growth factor receptor bound protein 2	4.694938729	3.799258228	1.569459139	2.637245377	4.134417309	3.928798751	0.892271833	0.573651399	2.382284823	3.175225368	0.750272673	-0.414513083	0.526902762	Stable
2923	PDIA3	protein disulfide isomerase family A member 3	71.07058119	59.88012806	45.5680908	55.43754673	22.81979981	53.78303872	30.164038	11.39475608	29.54040815	57.9890867	0.509413233	-0.973091657	0.042228544	Stable
2932	GSK3B	glycogen synthase kinase 3 beta	0.238679813	7.08E-05	7.08E-05	7.08E-05	0.066361569	0.081031748	7.08E-05	7.08E-05	0.036883729	0.059723053	0.617579431	-0.695303391	0.73794902	Stable
2934	GSN	gelsolin	208.1326759	308.9371402	274.0835372	346.7319609	298.6984179	313.7429144	143.4116876	220.0165566	243.9673941	284.4713286	0.857616813	-0.221594906	0.443573454	Stable
2936	GSR	glutathione-disulfide reductase	4.370880476	3.5344712	1.897440418	2.86256909	3.263969909	0.95678733	2.004591386	1.552322081	1.944417677	3.166340296	0.614089926	-0.70347816	0.139285217	Stable
2937	GSS	glutathione synthetase	9.691577577	4.595513355	0.61916327	0.596712169	4.11058462	2.030651197	2.637321109	1.189672372	2.492057325	3.875741593	0.642988513	-0.63713513	0.574907722	Stable
2944	GSTM1	glutathione S-transferase mu 1	0.45275221	7.08E-05	7.08E-05	7.08E-05	0.61689253	0.100360918	0.076310879	7.08E-05	0.198408782	0.113241153	1.752090802	0.809077545	0.655162576	Stable
2946	GSTM2	glutathione S-transferase mu 2	3.751587106	12.87001329	2.38687095	0.118011733	22.81979981	4.728933759	14.10192899	1.173715784	10.70609459	4.78162077	2.239009554	1.162860684	0.341992247	Stable
2947	GSTM3	glutathione S-transferase mu 3	11.72428213	12.65731241	6.298777589	2.103090734	17.13736621	6.988508008	8.647658674	0.357935263	8.282867039	8.195865716	1.010615269	0.015233883	0.984374983	Stable
2948	GSTM4	glutathione S-transferase mu 4	3.00056931	7.08E-05	0.1743534	0.077159836	2.96703123	0.740720199	0.47415737	0.130608293	1.078129273	0.813038337	1.326049738	0.40713489	0.794374403	Stable
2950	GSTP1	glutathione S-transferase pi 1	106.6105858	75.67075364	69.45713139	40.29587653	155.6607147	89.04916814	104.3442291	58.12670426	101.7952041	73.00858684	1.394290842	0.479531532	0.290502084	Stable
2952	GSTT1	glutathione S-transferase theta 1	0.987367515	2.786324732	12.71588217	2.75178146	22.59255789	6.839350104	6.48657011	0.507195839	9.106418486	4.810338969	1.893092887	0.9207452	0.466260628	Stable
2953	GSTT2	glutathione S-transferase theta 2 (gene/pseudogene)	0.874647502	2.803749915	0.04675746	0.122014248	5.317599473	0.046837919	0.322101329	7.08E-05	1.42165238	0.961792281	1.47812829	0.56377149	0.765736094	Stable
2954	GSTZ1	glutathione S-transferase zeta 1	1.101878873	1.608874774	0.644068866	0.572951138	2.189143343	1.422726821	0.83506577	0.25629966	1.175808899	0.981943413	1.197430405	0.259941809	0.702275271	Stable
2983	GUCY1B1	guanylate cyclase 1 soluble subunit beta 1	0.089050023	0.539063206	0.406926934	0.466536704	1.510465952	0.5268152	0.227832927	0.343399054	0.652128283	0.375394217	1.737182551	0.796749367	0.425196019	Stable
2987	GUK1	guanylate kinase 1	1.715650052	2.519833066	1.480510584	0.622243303	1.560625449	2.044968018	3.023805693	0.720373427	1.837443147	1.584559251	1.159592578	0.213618004	0.697820625	Stable
2990	GUSB	glucuronidase beta	0.481885128	7.08E-05	0.010625845	0.05318431	1.239050421	0.041964357	0.314950571	7.08E-05	0.399009037	0.136441521	2.924395998	1.548138683	0.446618888	Stable
2992	GYG1	glycogenin 1	29.99626497	32.83131867	15.546581	17.2508001	18.93036037	17.17434207	8.591219236	10.55310654	13.81225705	23.90624119	0.577767828	-0.791438222	0.104957839	Stable
2993	GYPA	glycophorin A (MNS blood group)	19.1943232	25.75707296	203.8192612	70.97280455	2.379389169	10.47319312	150.5360101	145.6129246	77.25037925	79.93586548	0.966404489	-0.049300938	0.965336655	Stable
2995	GYPC	glycophorin C (Gerbich blood group)	11.5839377	1.099282857	12.17893786	2.494179397	2.867266485	4.295338597	19.03740587	15.84900113	10.51225302	6.839084454	1.537084838	0.620196796	0.493689223	Stable
2997	GYS1	glycogen synthase 1	0.046618056	0.670282414	0.506915276	0.744817736	0.543814854	1.064762459	0.171538883	0.406560545	0.546669185	0.492158371	1.110758687	0.151545424	0.831874842	Stable
3005	H1-0	H1.0 linker histone	154.4731547	71.27278883	87.55180895	67.90948495	187.3083088	39.75985826	53.37426136	43.75066536	81.04827345	95.30180936	0.85043793	-0.233722152	0.742173162	Stable
3006	H1-2	H1.2 linker histone, cluster member	5.149374533	23.02965292	65.71620929	19.20374445	25.25849358	14.69227273	23.4666461	7.08E-05	15.8543708	28.2747453	0.560725504	-0.834633405	0.431958723	Stable
3007	H1-3	H1.3 linker histone, cluster member	21.80052736	6.262080639	16.29334224	3.884230951	8.563417741	2.57600522	19.76569932	3.895764503	8.700221696	12.0600453	0.721408708	-0.471111257	0.580211873	Stable
3008	H1-4	H1.4 linker histone, cluster member	165.194284	173.8502987	284.3507419	216.5773209	283.7198499	74.91788107	34.06985861	87.68869973	120.0990723	209.9931614	0.571918969	-0.806117339	0.215177006	Stable
3009	H1-5	H1.5 linker histone, cluster member	38.59067774	3.69849521	10.81065494	2.650781459	7.805205679	4.870056713	25.19948225	2.276261563	10.03775155	13.93765234	0.720189549	-0.473551431	0.709385788	Stable
3014	H2AX	H2A.X variant histone	0.382041245	7.278802218	4.74283863	13.03045781	5.087032062	7.11239234	0.084040571	1.14851163	3.357994151	6.358534976	0.528108151	-0.921094686	0.379265057	Stable
3021	H3-3B	H3.3 histone B	924.0778336	590.7516034	339.8953027	604.5839212	500.5003272	304.4369805	260.7052651	176.4895252	310.5330245	614.8271652	0.505073689	-0.985434206	0.081042343	Stable
3028	HSD17B10	hydroxysteroid 17-beta dehydrogenase 10	22.29213693	19.40066904	11.94797658	10.89050728	36.59149149	25.25311985	19.04269293	9.248172006	22.53386907	16.13282246	1.396771652	0.482096184	0.367708231	Stable
3029	HAGH	hydroxyacylglutathione hydrolase	2.436363149	2.54047812	1.497365065	1.605233618	3.010401182	2.493756542	2.941063098	1.278733096	2.43098848	2.019859988	1.203543064	0.267287764	0.432890703	Stable
3030	HADHA	hydroxyacyl-CoA dehydrogenase trifunctional multienzyme complex subunit alpha	25.13000367	19.59575533	23.98256365	16.92593412	35.19617068	24.7403439	3.997022519	10.70693046	18.66011689	21.40856419	0.87161926	-0.198230018	0.727163532	Stable
3032	HADHB	hydroxyacyl-CoA dehydrogenase trifunctional multienzyme complex subunit beta	12.83895632	22.70955987	19.86368643	19.7818393	19.11603365	10.57896229	6.307338545	11.73443797	11.93419311	18.79851048	0.634847805	-0.655517326	0.091986594	Stable
3033	HADH	hydroxyacyl-CoA dehydrogenase	0.985670452	23.11867288	0.607208584	1.682889082	10.47626817	1.810493546	4.956889501	1.014119692	4.564442727	6.59861025	0.691727887	-0.531723474	0.748682894	Stable
3035	HARS1	histidyl-tRNA synthetase 1	10.12540619	2.122841927	0.876615969	0.904439387	12.33535648	1.503120156	3.80483764	0.367757026	4.502767826	3.507325868	1.283817927	0.360440612	0.786244817	Stable
3039	HBA1	hemoglobin subunit alpha 1	13930.73363	4905.757384	13061.30753	7886.74644	5284.621683	9051.299008	22102.58286	16651.96803	13272.6179	9946.136246	1.334449636	0.416244857	0.479897012	Stable
3042	HBM	hemoglobin subunit mu	0.426851794	0.674013676	7.08E-05	7.08E-05	0.394070743	0.963799651	2.209861756	7.08E-05	0.891950738	0.275251768	3.240490499	1.696212204	0.297831468	Stable
3043	HBB	hemoglobin subunit beta	16163.85326	7671.815869	10959.68189	9035.855725	10679.95452	11846.00098	20152.97697	16622.35164	14825.32103	10957.80169	1.352946645	0.436104946	0.22854573	Stable
3045	HBD	hemoglobin subunit delta	936.7654011	375.7968119	465.0738754	324.491136	511.3497432	581.5113014	1700.056337	666.0968537	864.7535588	525.5318061	1.645482821	0.718510965	0.334524742	Stable
3048	HBG2	hemoglobin subunit gamma 2	134.7279594	209.7272364	141.0571606	22.8530723	47.84273774	59.88083591	115.5197666	14.15059166	59.34848298	127.0913572	0.466974972	-1.098582865	0.189127444	Stable
3050	HBZ	hemoglobin subunit zeta	0.625260028	0.181738982	7.08E-05	7.08E-05	0.03803808	7.08E-05	0.949610072	2.59548397	0.895800731	0.201785153	4.439378812	2.150357819	0.340206688	Stable
3053	SERPIND1	serpin family D member 1	3.925064675	3.984495505	4.391923872	4.282816521	1.986704048	6.608966151	9.371193769	18.15696433	9.030957075	4.146075143	2.178194259	1.123132624	0.24656985	Stable
3054	HCFC1	host cell factor C1	0.085329952	0.23035335	0.161750152	0.168395114	0.200416288	0.22427739	0.035284562	0.043300375	0.125819654	0.161457142	0.779275863	-0.359793962	0.568726755	Stable
3059	HCLS1	hematopoietic cell-specific Lyn substrate 1	1.411794932	0.024272144	0.017641294	0.812123304	1.290055147	7.08E-05	0.827121952	7.08E-05	0.529329675	0.566457919	0.934455425	-0.097802249	0.938999563	Stable
3066	HDAC2	histone deacetylase 2	0.434313484	0.692310119	0.346909532	0.107464001	0.871431192	0.858424923	0.198555795	0.114869295	0.510820301	0.395249284	1.29240032	0.370053013	0.648456874	Stable
3068	HDGF	heparin binding growth factor	2.632333539	4.309702464	0.703395011	4.942960855	1.721911787	2.022616246	0.452506832	1.356249472	1.388321084	3.147097967	0.441143269	-1.180680823	0.160679423	Stable
3069	HDLBP	high density lipoprotein binding protein	1.036703566	1.555765845	0.276685918	0.852544129	1.526677724	1.925758567	0.477197434	0.376218853	1.076463145	0.930424865	1.156958703	0.210337369	0.766063276	Stable
3073	HEXA	hexosaminidase subunit alpha	0.778628745	0.021972778	7.08E-05	7.08E-05	0.227075645	0.165724512	1.006300646	7.08E-05	0.349792901	0.200185781	1.747341392	0.805161506	0.631238476	Stable
3074	HEXB	hexosaminidase subunit beta	1.281592475	0.222455197	0.569860356	0.401771755	0.973191232	0.270266526	1.937842168	0.731645789	0.978236429	0.618919946	1.580554053	0.660430374	0.4311565	Stable
3075	CFH	complement factor H	15.9685563	14.30474987	18.73836013	14.65312174	9.529057336	19.85217203	13.70804251	13.77132051	14.2151481	15.91619701	0.893124663	-0.163066532	0.506976266	Stable
3078	CFHR1	complement factor H related 1	5.8888092	4.735104227	3.547776667	1.526911762	2.677436345	5.852658148	0.944098305	2.584332492	3.014631323	3.924650464	0.76812734	-0.380582594	0.535978479	Stable
3092	HIP1	huntingtin interacting protein 1	0.105359338	0.251036286	0.119333382	0.119511114	0.133702771	0.25777583	0.069392752	7.08E-05	0.115235538	0.14881003	0.774380183	-0.368886062	0.625330995	Stable
3093	UBE2K	ubiquitin conjugating enzyme E2 K	2.071898631	0.94042958	7.08E-05	7.08E-05	2.596238928	0.99013968	2.071208428	1.467643374	1.781307603	0.753117453	2.365245416	1.241989884	0.145014357	Stable
3094	HINT1	histidine triad nucleotide binding protein 1	3.588615167	11.40061575	6.375222519	6.094569109	28.14197183	11.92445132	6.260548003	3.184971073	12.37798556	6.864755636	1.803121074	0.850496273	0.402011688	Stable
3098	HK1	hexokinase 1	8.734622511	8.597812852	7.787827234	8.654762939	8.43746475	7.147600034	4.000987819	7.608088695	6.798535325	8.443756384	0.805155314	-0.312660989	0.18814177	Stable
3105	HLA-A	major histocompatibility complex, class I, A	39.28027801	6.474592116	12.39078791	16.07836711	12.33882053	6.101157262	7.529311864	4.916321227	7.721402721	18.55600629	0.416113392	-1.264951374	0.229586944	Stable
3106	HLA-B	major histocompatibility complex, class I, B	5.168096103	3.354537239	3.09175013	7.698074274	6.387022115	1.915678356	8.595316713	2.966837273	4.966213614	4.828114437	1.028603129	0.040686447	0.943869594	Stable
3107	HLA-C	major histocompatibility complex, class I, C	14.38867131	0.137647586	1.773705354	2.876938162	5.76612514	0.427225637	0.671246004	0.68613325	1.887682508	4.794240603	0.393739627	-1.344686178	0.453241615	Stable
3115	HLA-DPB1	major histocompatibility complex, class II, DP beta 1	1.829595722	7.08E-05	7.08E-05	7.08E-05	7.08E-05	7.08E-05	7.08E-05	7.08E-05	0.0000708	0.457452031	0.00015477	-12.65758349	0.391002219	Stable
3117	HLA-DQA1	major histocompatibility complex, class II, DQ alpha 1	6.792427994	7.08E-05	0.793685419	0.616641447	7.08E-05	0.776716778	0.63257111	7.08E-05	0.352357372	2.050706415	0.171822436	-2.541009663	0.364834464	Stable
3119	HLA-DQB1	major histocompatibility complex, class II, DQ beta 1	2.470573788	7.08E-05	7.08E-05	7.08E-05	7.08E-05	0.515127999	7.08E-05	7.08E-05	0.1288351	0.617696547	0.20857345	-2.261372572	0.490740066	Stable
3122	HLA-DRA	major histocompatibility complex, class II, DR alpha	15.64261243	4.514258966	3.6187322	2.397969087	45.13800465	12.80712718	2.326705933	6.47057744	16.6856038	6.543393171	2.549992544	1.350493029	0.382149558	Stable
3123	HLA-DRB1	major histocompatibility complex, class II, DR beta 1	15.23854977	0.477582612	0.74985157	1.789199392	0.492352873	1.040380036	0.513123053	0.258789855	0.576161454	4.563795836	0.126246106	-2.985689202	0.345462057	Stable
3145	HMBS	hydroxymethylbilane synthase	2.629909163	0.309884161	3.051291245	0.860186809	1.176212488	1.198800047	2.565152646	2.174447658	1.77865321	1.712817845	1.038436875	0.054413519	0.934041292	Stable
3146	HMGB1	high mobility group box 1	17.72622887	10.96574377	16.09348754	12.55565368	24.65574824	19.65787231	8.537687684	6.466044319	14.82933814	14.33527847	1.034464602	0.04888428	0.920678269	Stable
3148	HMGB2	high mobility group box 2	2.316221852	10.06910444	5.145394378	1.81768764	2.782050765	2.651972027	25.28011002	27.66473308	14.59471647	4.837102078	3.017243845	1.593231296	0.253454636	Stable
3150	HMGN1	high mobility group nucleosome binding domain 1	1.060745294	7.08E-05	2.053440936	7.08E-05	1.910910554	2.421149805	0.989064808	7.08E-05	1.330298992	0.778581958	1.708617801	0.772829718	0.476420228	Stable
3155	HMGCL	3-hydroxy-3-methylglutaryl-CoA lyase	0.788380124	1.137201572	0.411562424	0.347481652	1.154084113	1.073074981	0.338094706	7.08E-05	0.64133115	0.671156443	0.95556134	-0.065579608	0.932635347	Stable
3163	HMOX2	heme oxygenase 2	0.647443068	0.328048021	0.330339686	0.315349074	0.698574915	0.407927147	0.235142297	0.309340202	0.41274614	0.405294962	1.018384581	0.026282481	0.956188499	Stable
3176	HNMT	histamine N-methyltransferase	3.174720316	0.697253568	0.151423988	0.245148867	0.981532673	0.695972828	1.376752201	7.08E-05	0.763582126	1.067136685	0.715542944	-0.48288974	0.713472048	Stable
3178	HNRNPA1	heterogeneous nuclear ribonucleoprotein A1	25.09094428	21.98982403	8.854396655	18.09066197	29.46246908	25.01645403	8.933160283	8.830520424	18.06065095	18.50645673	0.975910798	-0.035178809	0.947303022	Stable
3181	HNRNPA2B1	heterogeneous nuclear ribonucleoprotein A2/B1	39.26142175	40.82985673	37.36855882	30.36247441	51.89706613	42.45960172	23.21022336	20.35190169	34.47969823	36.95557793	0.933003897	-0.100044988	0.772776546	Stable
3182	HNRNPAB	heterogeneous nuclear ribonucleoprotein A/B	2.678800745	0.494079716	2.860788853	0.805063716	4.321199082	0.711896639	0.728914685	0.324480827	1.521622808	1.709683258	0.890002754	-0.168118294	0.87326672	Stable
3183	HNRNPC	heterogeneous nuclear ribonucleoprotein C	22.73121835	52.02743121	28.6017892	20.15647641	30.34510995	26.99013012	8.61844763	14.9067163	20.215101	30.87922879	0.654650449	-0.61120331	0.27974036	Stable
3184	HNRNPD	heterogeneous nuclear ribonucleoprotein D	30.47979328	24.08084606	10.10008305	9.425278408	34.89687645	25.66947639	11.8458054	5.027231597	19.35984746	18.5215002	1.045263464	0.063866627	0.924993752	Stable
3185	HNRNPF	heterogeneous nuclear ribonucleoprotein F	10.17295089	6.643919444	6.473828346	5.88590519	6.360556745	3.664375826	4.12840613	4.501993934	4.663833159	7.294150968	0.639393561	-0.64522388	0.069451159	Stable
3187	HNRNPH1	heterogeneous nuclear ribonucleoprotein H1	13.00314045	12.82247284	11.42851702	19.52361249	14.4506462	11.38245736	4.236791	6.526485937	9.149095124	14.1944357	0.644555044	-0.633624528	0.139369505	Stable
3188	HNRNPH2	heterogeneous nuclear ribonucleoprotein H2	0.219715806	0.540957247	0.938707143	2.171812384	0.996358823	0.51759692	0.132133052	1.193117544	0.709801585	0.967798145	0.733419038	-0.447290379	0.622209665	Stable
3189	HNRNPH3	heterogeneous nuclear ribonucleoprotein H3	1.833905724	5.859596779	6.409785386	12.32366605	3.456294167	8.628076237	1.511968935	7.216124801	5.203116035	6.606738485	0.787546843	-0.344562358	0.625052041	Stable
3190	HNRNPK	heterogeneous nuclear ribonucleoprotein K	32.26036274	36.88646193	20.36769436	20.39908466	27.5198278	33.82568188	9.881395718	18.97745929	22.55109117	27.47840092	0.820684262	-0.285100808	0.490412071	Stable
3191	HNRNPL	heterogeneous nuclear ribonucleoprotein L	5.992383928	5.010876698	3.793173025	6.446299008	10.17808243	4.965745672	1.746582525	3.017094478	4.976876276	5.310683165	0.937144266	-0.093656938	0.873060014	Stable
3192	HNRNPU	heterogeneous nuclear ribonucleoprotein U	10.58819262	8.893851568	7.04919843	9.800332018	14.14580948	10.95076137	3.048919261	5.585409941	8.432725013	9.082893659	0.928418336	-0.10715308	0.818415909	Stable
3240	HP	haptoglobin	150.5806845	104.308664	208.7597182	144.7007225	30.97418209	146.5721112	257.6255487	178.5475623	153.4298511	152.0874473	1.008826526	0.012678115	0.980473591	Stable
3250	HPR	haptoglobin-related protein	1.296367699	1.817048896	1.649766978	0.504229488	0.524249879	0.529357166	1.857346575	3.298903523	1.552464286	1.316853265	1.178919722	0.237465482	0.760304664	Stable
3251	HPRT1	hypoxanthine phosphoribosyltransferase 1	3.98809845	3.753801227	3.590471974	2.343824757	2.397125124	4.11886186	5.637599355	2.643625719	3.699303015	3.419049102	1.081968379	0.113658336	0.752640074	Stable
3263	HPX	hemopexin	56.09601902	99.27808927	90.48152023	16.75912794	65.02167259	116.7390694	114.5403374	86.51311026	95.70354741	65.65368912	1.45770251	0.543696322	0.236597242	Stable
3273	HRG	histidine rich glycoprotein	23.79390314	22.49174508	24.04355694	34.34416516	19.74094893	18.69660001	25.06862735	27.82822766	22.83360099	26.16834258	0.872565808	-0.196664153	0.379553911	Stable
3276	PRMT1	protein arginine methyltransferase 1	0.027423733	0.674562948	0.648927998	1.022286604	0.709174919	1.080686271	0.169635539	0.218901409	0.544599535	0.593300321	0.917915456	-0.123566814	0.876101577	Stable
3295	HSD17B4	hydroxysteroid 17-beta dehydrogenase 4	1.164629804	1.610901399	0.788704299	0.591610107	1.14834764	2.335102787	0.358145907	0.433305961	1.068725574	1.038961402	1.028648005	0.040749388	0.9560595	Stable
3300	DNAJB2	DnaJ heat shock protein family (Hsp40) member B2	7.08E-05	7.08E-05	7.08E-05	1.160375471	0.049947497	0.771808154	0.726324023	0.624452579	0.543133063	0.290146968	1.871923968	0.904521838	0.485350949	Stable
3301	DNAJA1	DnaJ heat shock protein family (Hsp40) member A1	0.580786198	0.763848074	0.404283891	0.415661858	0.414342385	1.560825711	0.293736215	0.225099697	0.623501002	0.541145005	1.152188408	0.204376648	0.814966809	Stable
3303	HSPA1A	heat shock protein family A (Hsp70) member 1A	125.1570619	256.22596	119.4878983	123.4365781	148.5663328	201.3850845	74.42207438	90.70775856	128.7703126	156.0768746	0.825044152	-0.277456769	0.559962646	Stable
3306	HSPA2	heat shock protein family A (Hsp70) member 2	12.54116214	8.391551712	14.1417021	17.31327433	27.28011528	5.486994843	10.03802507	4.042939844	11.71201876	13.09692257	0.894257311	-0.161238087	0.819536584	Stable
3308	HSPA4	heat shock protein family A (Hsp70) member 4	3.287723173	7.472941492	2.608683233	1.518019597	7.309430321	5.344410989	2.558015106	0.691754321	3.975902684	3.721841874	1.068262118	0.095265683	0.901197579	Stable
3309	HSPA5	heat shock protein family A (Hsp70) member 5	80.1579504	80.58200374	50.89687168	45.55620646	40.44629039	58.86404941	48.1083428	27.46769341	43.721594	64.29825807	0.679981003	-0.556433654	0.127700515	Stable
3310	HSPA6	heat shock protein family A (Hsp70) member 6	12.02167225	9.197277047	0.911117843	2.709507233	0.249536569	1.745775669	7.08E-05	1.516026889	0.877852482	6.209893593	0.14136353	-2.82251812	0.134560113	Stable
3312	HSPA8	heat shock protein family A (Hsp70) member 8	103.827941	114.437999	92.75453702	105.4335883	101.6505759	69.48771524	71.7098091	73.10413725	78.98805937	104.1135163	0.758672477	-0.398450893	0.036910877	Stable
3313	HSPA9	heat shock protein family A (Hsp70) member 9	11.79607059	13.08309298	13.83531245	15.24975061	17.80107888	12.70895469	6.933855963	8.011838705	11.36393206	13.49105666	0.842330764	-0.247541237	0.463332485	Stable
3315	HSPB1	heat shock protein family B (small) member 1	283.4095494	1113.393468	406.3170011	733.3849529	435.722524	972.6527054	218.4087305	242.0445044	467.2071161	634.1262429	0.736773034	-0.440707835	0.537891474	Stable
3316	HSPB2	heat shock protein family B (small) member 2	0.507314138	1.266015347	0.963023137	1.98942929	2.240134213	2.663513138	0.279276087	7.08E-05	1.29574856	1.181445478	1.096748503	0.133232737	0.884921848	Stable
3320	HSP90AA1	heat shock protein 90 alpha family class A member 1	14.71057456	22.90654021	11.01111957	9.788670163	20.06795559	20.11805585	7.421720054	6.030562459	13.40957349	14.60422613	0.918198155	-0.123122561	0.814961016	Stable
3326	HSP90AB1	heat shock protein 90 alpha family class B member 1	48.14945339	83.47041732	41.72144698	35.91643321	57.97578747	76.50734043	38.97361309	26.6496161	50.02658927	52.31443773	0.95626736	-0.064514061	0.885897384	Stable
3329	HSPD1	heat shock protein family D (Hsp60) member 1	23.03561222	12.44158106	13.73589338	8.436103144	18.9774715	12.54124336	15.01394801	7.181673079	13.42858399	14.41229745	0.931744854	-0.101993149	0.812173037	Stable
3336	HSPE1	heat shock protein family E (Hsp10) member 1	7.688100223	35.52275191	53.1942858	32.80105175	23.95739503	21.08224995	8.406171897	14.56219908	17.00200399	32.30154742	0.526352616	-0.925898476	0.203912785	Stable
3337	DNAJB1	DnaJ heat shock protein family (Hsp40) member B1	0.054908075	7.08E-05	0.157183788	0.021162103	0.512957064	0.7316334	0.190691283	0.14164191	0.394230914	0.058331192	6.758492397	2.756701463	0.091746539	Stable
3339	HSPG2	heparan sulfate proteoglycan 2	30.31143384	271.2267701	67.47688241	77.2743716	98.13663983	185.344401	20.75966788	48.59203898	88.20818692	111.5723645	0.790591714	-0.338995259	0.73374192	Stable
3371	TNC	tenascin C	69.10953041	111.0703928	62.6604452	227.6352591	81.96920865	146.7328102	41.12809282	39.25683104	77.27173568	117.6189069	0.65696696	-0.606107278	0.416809846	Stable
3376	IARS1	isoleucyl-tRNA synthetase 1	0.152722217	0.199783518	0.205079789	0.04101433	0.225468324	0.202685286	0.095773894	0.025966928	0.137473608	0.149649964	0.918634424	-0.122437248	0.846789036	Stable
3417	IDH1	isocitrate dehydrogenase (NADP(+)) 1	12.17171418	20.4708026	15.45488774	13.08689286	17.41726174	11.30576011	10.51861945	15.67764915	13.72982261	15.29607435	0.897604333	-0.155848454	0.554365763	Stable
3418	IDH2	isocitrate dehydrogenase (NADP(+)) 2	18.68520425	14.7013622	21.38018306	9.150808303	55.19207396	13.54400521	9.700578032	11.89914138	22.58394965	15.97938945	1.413317431	0.499085531	0.593315943	Stable
3419	IDH3A	isocitrate dehydrogenase (NAD(+)) 3 catalytic subunit alpha	6.731414533	2.693706093	2.493812527	3.88194023	12.88974362	3.09024207	2.007895803	1.337693895	4.831393847	3.950218346	1.223070075	0.290507064	0.775852091	Stable
3420	IDH3B	isocitrate dehydrogenase (NAD(+)) 3 non-catalytic subunit beta	3.176336567	1.813772204	1.79696413	2.693263934	3.320641827	1.880032392	0.9057142	0.780966149	1.721838642	2.370084209	0.726488382	-0.460988368	0.384856843	Stable
3421	IDH3G	isocitrate dehydrogenase (NAD(+)) 3 non-catalytic subunit gamma	7.08E-05	0.36119375	7.08E-05	7.08E-05	1.076655586	0.333172886	7.08E-05	7.08E-05	0.352492518	0.090351538	3.901344988	1.963971579	0.389089145	Stable
3426	CFI	complement factor I	2.73577358	1.914497341	2.008915831	0.38475794	1.130071293	1.54081138	0.863338359	1.096259851	1.157620221	1.760986173	0.65737042	-0.605221554	0.314193325	Stable
3428	IFI16	interferon gamma inducible protein 16	0.712322062	0.048358672	7.08E-05	7.08E-05	0.097398104	7.08E-05	0.066955414	7.08E-05	0.04112378	0.190205584	0.216207005	-2.20951483	0.457314004	Stable
3433	IFIT2	interferon induced protein with tetratricopeptide repeats 2	4.43782019	0.565636611	7.08E-05	7.08E-05	7.08E-05	0.318227878	5.042011277	7.08E-05	1.340095189	1.2508996	1.071305154	0.09936948	0.958310623	Stable
3434	IFIT1	interferon induced protein with tetratricopeptide repeats 1	0.009690365	7.08E-05	0.243912187	1.048838151	0.18818125	7.08E-05	0.0137662	7.08E-05	0.050522263	0.325627876	0.155153371	-2.688233056	0.349811136	Stable
3437	IFIT3	interferon induced protein with tetratricopeptide repeats 3	0.35157492	7.08E-05	0.111274135	0.471430518	7.08E-05	7.08E-05	0.034630288	7.08E-05	0.008710672	0.233587593	0.037290816	-4.745035817	0.128413004	Stable
3483	IGFALS	insulin like growth factor binding protein acid labile subunit	0.634378375	1.721115685	0.253711777	0.444795673	2.060557672	0.84866611	1.798527957	2.43972592	1.786869415	0.763500378	2.340364808	1.22673343	0.07342791	Stable
3486	IGFBP3	insulin like growth factor binding protein 3	2.534954438	33.65143872	43.74032505	34.40663938	10.55303159	22.50078398	4.563399553	67.73087739	26.33702313	28.5833394	0.921411692	-0.11808219	0.899275013	Stable
3488	IGFBP5	insulin like growth factor binding protein 5	1.142433295	0.677441892	0.79464098	1.851985991	2.209650541	4.306295348	0.978424586	0.715840306	2.052552695	1.11662554	1.838174592	0.878273802	0.343762134	Stable
3489	IGFBP6	insulin like growth factor binding protein 6	7.460343571	3.704177335	1.494213744	3.372567031	1.162896666	1.841172449	2.473950744	1.201337604	1.669839366	4.00782542	0.416644736	-1.263110341	0.156829987	Stable
3490	IGFBP7	insulin like growth factor binding protein 7	2.222344627	67.36348678	1.349842615	5.303228898	3.679794909	52.96639554	1.660006806	0.97670633	14.8207259	19.05972573	0.77759387	-0.362911249	0.84369239	Stable
3512	JCHAIN	joining chain of multimeric IgA and IgM	38.69438715	0.200711598	7.08E-05	7.08E-05	0.745783038	7.08E-05	7.08E-05	9.917865136	2.665947444	9.723810087	0.274166959	-1.866873377	0.524244384	Stable
3543	IGLL1	immunoglobulin lambda like polypeptide 1	2.952485853	7.08E-05	14.11323856	5.042294876	0.026289396	7.08E-05	0.482788507	3.091588773	0.900184369	5.527022522	0.162869676	-2.618210073	0.226762997	Stable
3572	IL6ST	interleukin 6 cytokine family signal transducer	0.286615113	0.145947277	0.01634173	7.08E-05	0.158598232	7.08E-05	7.08E-05	7.08E-05	0.039702658	0.11224373	0.35371827	-1.499327357	0.393475123	Stable
3608	ILF2	interleukin enhancer binding factor 2	5.340361484	9.516991285	1.882639379	1.657607845	7.084266833	4.645516361	1.069970149	1.390398986	3.547538082	4.599399998	0.771304536	-0.374627499	0.668774129	Stable
3609	ILF3	interleukin enhancer binding factor 3	3.370421331	5.108419845	3.276153193	3.21180002	3.971191102	3.216609932	1.054175036	2.536704496	2.694670142	3.741698597	0.720172957	-0.473584669	0.22705542	Stable
3611	ILK	integrin linked kinase	42.91549507	74.98889863	53.96686754	25.54154655	85.35705312	61.54334027	45.29430148	47.24721297	59.86047696	49.35320195	1.212899561	0.278460087	0.477994795	Stable
3612	IMPA1	inositol monophosphatase 1	5.93392953	0.551810106	7.08E-05	7.08E-05	0.324235421	0.499963856	2.824086744	7.08E-05	0.912089205	1.621470309	0.562507497	-0.83005577	0.67610482	Stable
3615	IMPDH2	inosine monophosphate dehydrogenase 2	2.097085203	1.239385121	0.686845497	1.202462275	2.022037395	4.235587781	0.386973639	0.378606297	1.755801278	1.306444524	1.34395395	0.426483705	0.665969204	Stable
3632	INPP5A	inositol polyphosphate-5-phosphatase A	0.013104291	0.927360693	0.085156806	7.08E-05	1.389916886	1.670101042	7.08E-05	0.078622457	0.784677796	0.256423148	3.060089559	1.613573876	0.334492944	Stable
3636	INPPL1	inositol polyphosphate phosphatase like 1	0.01820841	0.091059842	7.08E-05	7.08E-05	7.08E-05	0.004717977	7.08E-05	7.08E-05	0.001232594	0.027352463	0.045063373	-4.471900878	0.314454124	Stable
3646	EIF3E	eukaryotic translation initiation factor 3 subunit E	2.313124038	1.066818982	0.622477239	0.658540829	1.553697342	1.081854991	0.242914285	0.42206382	0.82513261	1.165240272	0.70812229	-0.497929566	0.521858503	Stable
3655	ITGA6	integrin subunit alpha 6	0.691741804	7.593023735	0.272497712	0.201645981	0.433159124	0.054786677	0.570038327	0.262219917	0.330051011	2.189727308	0.150726992	-2.729990295	0.378782499	Stable
3671	ISLR	immunoglobulin superfamily containing leucine rich repeat	2.767290468	2.822311524	2.00946477	1.932598568	5.693795699	3.414561901	3.557931619	1.62923404	3.573880815	2.382916333	1.499792824	0.584763225	0.250375393	Stable
3672	ITGA1	integrin subunit alpha 1	7.074733106	27.36322031	12.64594319	9.423820676	17.68884355	15.92088975	3.106019583	6.737427185	10.86329502	14.12692932	0.768977799	-0.378986148	0.592991609	Stable
3673	ITGA2	integrin subunit alpha 2	0.281981861	0.037969854	0.06098313	7.08E-05	0.022132532	7.08E-05	7.08E-05	7.08E-05	0.005586233	0.095251411	0.058647247	-4.091792813	0.252909264	Stable
3674	ITGA2B	integrin subunit alpha 2b	7.264103806	0.308975021	9.174408144	0.317889693	0.113528123	0.605294756	12.84942286	2.984274679	4.138130105	4.266344166	0.969947558	-0.044021348	0.974011577	Stable
3675	ITGA3	integrin subunit alpha 3	2.006575167	4.804047345	0.197046972	0.570264746	0.657020127	2.288061802	0.095020487	0.10697562	0.786769509	1.894483558	0.415294979	-1.267791666	0.391588695	Stable
3678	ITGA5	integrin subunit alpha 5	10.29093719	13.03346909	4.836971615	7.233890766	10.69602773	15.07356766	3.766109875	6.051112609	8.896704469	8.848817165	1.005411718	0.007786409	0.988165908	Stable
3679	ITGA7	integrin subunit alpha 7	4.562136801	13.1158599	5.229565125	6.581035092	14.95639803	7.646059162	3.905556263	4.13692656	7.661235004	7.37214923	1.039213229	0.055491701	0.93197554	Stable
3684	ITGAM	integrin subunit alpha M	0.593904766	0.049070832	0.133723733	0.050220949	0.123270427	0.041816806	0.36849534	0.047621951	0.145301131	0.20673007	0.70285436	-0.508702319	0.702251971	Stable
3685	ITGAV	integrin subunit alpha V	1.632547832	16.82515115	0.955805597	0.795713407	1.235281531	17.74409312	0.015764712	0.714571032	4.927427599	5.052304497	0.975283181	-0.036106918	0.983551743	Stable
3688	ITGB1	integrin subunit beta 1	27.99480793	75.62150855	29.81148955	26.21210325	53.12334112	58.06493704	13.71729488	28.78924939	38.42370561	39.90997732	0.962759395	-0.054752799	0.928364831	Stable
3689	ITGB2	integrin subunit beta 2	1.001401958	0.056313648	7.08E-05	0.066597526	0.149286856	7.08E-05	7.08E-05	0.132796279	0.070556184	0.281095983	0.251003885	-1.994218402	0.448490247	Stable
3690	ITGB3	integrin subunit beta 3	3.577705475	1.295884385	2.596484574	7.08E-05	0.307136853	3.239984334	6.039680787	1.340353326	2.731788825	1.867536309	1.462776821	0.548709671	0.584601209	Stable
3691	ITGB4	integrin subunit beta 4	0.062503106	0.02470588	0.087338332	0.293274847	0.405779244	0.016287576	0.055339728	0.453281916	0.232672116	0.116955541	1.989406517	0.992338108	0.415412325	Stable
3692	EIF6	eukaryotic translation initiation factor 6	6.950416494	4.218788463	3.444901309	3.476274248	3.875583221	3.623470622	6.188643894	1.262625405	3.737580786	4.522595129	0.826423918	-0.275046086	0.570017622	Stable
3693	ITGB5	integrin subunit beta 5	0.044433424	0.993974139	0.82426339	1.010478975	0.202965831	1.525764108	0.018708286	7.08E-05	0.436877256	0.718287482	0.608220618	-0.717333372	0.54277089	Stable
3697	ITIH1	inter-alpha-trypsin inhibitor heavy chain 1	8.335812666	16.69806095	10.53028909	6.128096944	11.91967004	37.51299384	23.34900886	30.15492775	25.73415012	10.42306491	2.468961897	1.303904572	0.05991413	Stable
3698	ITIH2	inter-alpha-trypsin inhibitor heavy chain 2	11.15886378	10.31798152	14.35904154	6.963793857	15.92771867	14.30381938	21.64789511	24.42476014	19.07604833	10.69992017	1.782821555	0.834162309	0.030510522	Stable
3699	ITIH3	inter-alpha-trypsin inhibitor heavy chain 3	0.867010717	2.253151996	0.763859697	0.11964231	0.411626567	7.545549232	0.273975803	0.042614363	2.068441491	1.00091618	2.066548161	1.047222986	0.606194433	Stable
3700	ITIH4	inter-alpha-trypsin inhibitor heavy chain 4	11.54635987	15.32582775	16.99029229	12.91342276	11.62591829	29.13619243	21.71794875	27.01468348	22.37368574	14.19397567	1.576280407	0.656524201	0.124605529	Stable
3703	STT3A	STT3 oligosaccharyltransferase complex catalytic subunit A	0.126831228	2.744087602	1.292407262	0.895068253	3.019130597	3.103536261	0.164123772	0.460655793	1.686861606	1.264598586	1.333910716	0.415662104	0.679530529	Stable
3708	ITPR1	inositol 1,4,5-trisphosphate receptor type 1	0.780379683	1.294615377	0.370066653	0.399168662	2.00360863	1.190253782	0.154871405	0.182947712	0.882920382	0.711057594	1.241700236	0.312316929	0.744176798	Stable
3710	ITPR3	inositol 1,4,5-trisphosphate receptor type 3	0.112043882	0.140251893	0.073856781	0.056947341	0.296703123	0.108518584	0.016638399	0.059855335	0.12042886	0.095774974	1.257414697	0.330460531	0.723951113	Stable
3712	IVD	isovaleryl-CoA dehydrogenase	0.079238034	0.32300987	0.039970939	7.08E-05	0.394943684	0.438080126	0.055424322	7.08E-05	0.222129733	0.110572411	2.008907389	1.006411057	0.443671523	Stable
3728	JUP	junction plakoglobin	0.087985991	0.060406672	0.040013635	0.011142487	0.113291182	0.077344436	0.011280221	7.08E-05	0.05049666	0.049887196	1.012216832	0.01751837	0.985322945	Stable
3732	CD82	CD82 molecule	7.08E-05	0.90317378	7.08E-05	0.026699402	7.08E-05	0.638501016	7.08E-05	7.08E-05	0.159678354	0.232503696	0.686777703	-0.542084893	0.800745427	Stable
3735	KARS1	lysyl-tRNA synthetase 1	3.035049323	1.662589796	1.660196831	2.000695476	2.101017818	3.30031951	0.488353145	0.819437239	1.677281928	2.089632857	0.80266824	-0.31712428	0.594924416	Stable
3799	KIF5B	kinesin family member 5B	10.10924368	30.40883935	10.5544831	15.51214236	14.92591436	25.45034137	1.664368636	4.890029123	11.73266337	16.64617712	0.704826297	-0.504660344	0.519183901	Stable
3827	KNG1	kininogen 1	6.036837555	9.135815394	5.295122752	5.661799725	6.109724621	5.282337342	15.74193085	8.992579513	9.031643082	6.532393857	1.382593163	0.467376696	0.382072401	Stable
3831	KLC1	kinesin light chain 1	1.073931205	2.776096906	0.85923288	1.482721658	1.74532879	2.05563259	0.324136849	0.289037863	1.103534023	1.547995662	0.712879273	-0.488270319	0.508736697	Stable
3837	KPNB1	karyopherin subunit beta 1	10.99387153	9.028139124	6.927415151	7.803863965	9.086628404	5.929501495	5.886488025	4.864039227	6.441664288	8.688322443	0.741416347	-0.43164417	0.127485701	Stable
3839	KPNA3	karyopherin subunit alpha 3	0.523341957	7.08E-05	0.081277632	7.08E-05	0.700888903	0.569122868	7.08E-05	0.392870519	0.415738273	0.151190297	2.749768206	1.459310011	0.230212323	Stable
3840	KPNA4	karyopherin subunit alpha 4	0.770089554	2.001433855	0.819709224	2.418377334	0.910242449	2.021447526	1.026774813	0.881299235	1.209941006	1.502402492	0.805337459	-0.312334654	0.582030053	Stable
3842	TNPO1	transportin 1	0.625071466	1.97756893	1.085457011	1.361480008	1.462939136	0.972477397	0.317924546	0.548114815	0.825363974	1.262394354	0.653808353	-0.613060285	0.292959849	Stable
3843	IPO5	importin 5	1.429304314	2.15068434	0.705834742	0.8326565	3.781638086	3.099153561	0.783186426	0.823154399	2.121783118	1.279619974	1.658135354	0.729561779	0.372838612	Stable
3845	KRAS	KRAS proto-oncogene, GTPase	1.739220374	2.320958688	0.43091763	1.572809494	1.566167935	1.840588089	1.202834138	0.19405386	1.200911006	1.515976547	0.792169911	-0.336118191	0.577592598	Stable
3875	KRT18	keratin 18	6.217581517	0.03617809	24.06998737	44.11721676	11.31415346	30.52404756	1.180549151	36.7787247	19.94936872	18.61024093	1.071956499	0.100246361	0.920886849	Stable
3895	KTN1	kinectin 1	1.115765159	1.222054639	1.144762825	1.454254236	0.856549617	1.353611635	0.304825838	0.311244113	0.706557801	1.234209215	0.572478144	-0.804707479	0.124007431	Stable
3908	LAMA2	laminin subunit alpha 2	0.262223197	1.264537995	0.538347154	1.85044496	1.936267427	0.685688091	0.294198833	0.983385129	0.97488487	0.978888327	0.995910201	-0.005912431	0.993891745	Stable
3909	LAMA3	laminin subunit alpha 3	0.123057283	0.151326355	0.066045573	0.132630702	0.261771606	0.174416868	0.236450846	0.098737428	0.192844187	0.118264978	1.630611106	0.705412746	0.133862984	Stable
3910	LAMA4	laminin subunit alpha 4	5.265071141	5.632311776	19.60975101	21.74311353	24.01974799	4.442743421	4.753601782	12.00340317	11.30487409	13.06256186	0.865440808	-0.208492946	0.79175955	Stable
3911	LAMA5	laminin subunit alpha 5	6.037773634	55.425342	11.77292583	19.01611352	25.71713428	45.46759511	5.784447636	13.92574884	22.72373147	23.06303875	0.985287833	-0.021382853	0.981573949	Stable
3912	LAMB1	laminin subunit beta 1	0.788245436	3.026678622	0.840385951	0.584488045	1.074771141	3.600826669	0.072582175	0.410277705	1.289614423	1.309949514	0.984476432	-0.022571427	0.984240169	Stable
3913	LAMB2	laminin subunit beta 2	24.08617513	122.6032127	63.59567573	89.00703147	104.2319886	94.84748081	23.60278807	71.24253541	73.48119822	74.82302376	0.982066676	-0.026107117	0.962707459	Stable
3915	LAMC1	laminin subunit gamma 1	19.88527035	105.1628768	54.37958883	77.72002109	83.83425513	70.0151002	22.64186367	49.04232903	56.38338701	64.28693927	0.877058196	-0.18925552	0.737947808	Stable
3916	LAMP1	lysosomal associated membrane protein 1	2.577381018	4.632068359	1.246011695	1.738345371	5.182501381	7.540874352	0.066073796	0.088054372	3.219375975	2.548451611	1.263267453	0.337160112	0.756771669	Stable
3920	LAMP2	lysosomal associated membrane protein 2	7.162953453	2.70810081	1.134312641	1.16168743	2.323132938	1.95351567	1.761386312	0.228414919	1.56661246	3.041763584	0.515034261	-0.957259688	0.384984742	Stable
3921	RPSA	ribosomal protein SA	5.089303884	30.50543548	28.15247193	32.780227	33.43920267	37.85046177	24.6972109	19.75262305	28.9348746	24.13185957	1.199032114	0.261870299	0.555496721	Stable
3927	LASP1	LIM and SH3 protein 1	42.26226044	84.50645813	114.2160445	121.1042069	120.6834722	176.1115121	38.26911144	49.78878302	96.21321969	90.52224249	1.062868275	0.087962809	0.883904719	Stable
3929	LBP	lipopolysaccharide binding protein	0.842753489	10.97748683	6.622245364	6.067705191	7.074706045	53.02190975	2.187523898	7.431901378	17.42901027	6.127547719	2.84436957	1.508108927	0.415741099	Stable
3930	LBR	lamin B receptor	7.08E-05	0.610544339	0.724193724	0.690652582	7.08E-05	7.08E-05	7.08E-05	0.433003753	0.108304038	0.506365361	0.213885164	-2.225091682	0.104798388	Stable
3934	LCN2	lipocalin 2	12.91788323	0.358845139	6.765782919	0.899399799	3.073724083	0.027410869	24.4672235	9.449744803	9.254525814	5.235477772	1.767656404	0.821837872	0.546611116	Stable
3936	LCP1	lymphocyte cytosolic protein 1	10.55007604	2.775528694	3.671796367	2.945868059	4.216307538	1.95877491	4.754527018	2.20778121	3.284347669	4.98581729	0.658738072	-0.602223161	0.443333622	Stable
3939	LDHA	lactate dehydrogenase A	118.5236999	134.2420989	42.19516158	48.62369102	165.81732	140.8088602	72.39844956	36.07760192	103.7755579	85.89616285	1.208151266	0.272801098	0.656944705	Stable
3945	LDHB	lactate dehydrogenase B	56.83949432	79.47777744	45.97267965	37.5907425	100.9078828	51.28343858	61.5546755	35.1316906	62.21942187	54.97017348	1.131876033	0.178715957	0.681440425	Stable
3956	LGALS1	galectin 1	423.3095109	588.9522638	122.1207755	226.8439189	337.3572566	311.1717302	723.3368299	149.8287274	380.423636	340.3066173	1.117884921	0.16077168	0.81040907	Stable
3958	LGALS3	galectin 3	81.01860386	81.20514346	66.55994987	93.22195933	88.60217857	66.47972185	87.68335974	97.55881599	85.08101904	80.50141413	1.056888503	0.079823186	0.612243452	Stable
3959	LGALS3BP	galectin 3 binding protein	5.771496341	34.42610178	2.585099159	5.71451756	10.1646419	35.27197302	5.14947091	3.542483245	13.53214227	12.12430371	1.116117065	0.158488353	0.897756366	Stable
3987	LIMS1	LIM zinc finger domain containing 1	1.484795586	7.08E-05	0.10367437	7.08E-05	0.918112779	2.970009988	0.447470901	3.901204249	2.059199479	0.397152889	5.184903689	2.374317191	0.136099045	Stable
3991	LIPE	lipase E, hormone sensitive type	0.09760807	7.08E-05	0.091520439	0.096795485	0.028312403	7.08E-05	0.481797182	7.08E-05	0.127562796	0.071498699	1.784127529	0.835218742	0.671581502	Stable
3998	LMAN1	lectin, mannose binding 1	0.474423437	0.078648187	0.121118452	2.438785582	1.137428943	1.266468942	0.909137576	1.421314874	1.183587584	0.778243915	1.520843995	0.604872172	0.525664697	Stable
4000	LMNA	lamin A/C	73.79456961	164.673572	164.549948	219.9662354	99.93850198	118.1879171	26.16954666	107.5622816	87.96456184	155.7460813	0.564794704	-0.824201535	0.121227546	Stable
4001	LMNB1	lamin B1	0.909854828	0.249748337	1.792104998	1.237489492	1.142389468	1.573097273	0.392815847	0.488428717	0.899182826	1.047299414	0.858572835	-0.219987569	0.740547832	Stable
4012	LNPEP	leucyl and cystinyl aminopeptidase	0.898662292	1.085702578	0.020973561	0.02849866	2.574207547	3.748961944	0.094284263	0.088135968	1.626397431	0.508459273	3.198677884	1.677475716	0.316478424	Stable
4013	VWA5A	von Willebrand factor A domain containing 5A	1.302213139	0.668104266	0.273066982	0.18650431	0.837885296	0.560182159	0.39778569	0.091423992	0.471819284	0.607472174	0.776692833	-0.364583941	0.668367349	Stable
4016	LOXL1	lysyl oxidase like 1	0.860532246	1.517657726	1.663083847	0.563746601	3.189284912	5.131119568	0.60548811	7.08E-05	2.231490848	1.151255105	1.938311359	0.954800336	0.434825857	Stable
4018	LPA	lipoprotein(a)	7.08E-05	0.026253312	7.08E-05	7.08E-05	0.013488609	7.08E-05	7.08E-05	0.091998187	0.026407099	0.006616428	3.991141293	1.996801353	0.444868939	Stable
4026	LPP	LIM domain containing preferred translocation partner in lipoma	55.54918756	117.8150753	95.96685057	125.7168874	140.2941727	140.4728531	48.24580654	49.84318048	94.71400321	98.76200021	0.959012606	-0.060378315	0.900343192	Stable
4035	LRP1	LDL receptor related protein 1	2.375484375	2.85848772	1.062279559	1.3257864	1.713182372	1.524157118	1.387326335	1.012487768	1.409288398	1.905509514	0.739586126	-0.435209935	0.337230707	Stable
4043	LRPAP1	LDL receptor related protein associated protein 1	18.02523524	2.596731158	2.50885754	0.826013407	2.470008813	7.432913831	6.960026944	1.332828344	4.548944483	5.989209336	0.759523374	-0.396833731	0.75612484	Stable
4048	LTA4H	leukotriene A4 hydrolase	7.78736495	10.08179452	2.924425191	1.523808875	11.17766975	6.70144113	3.196957132	2.641600925	5.929417234	5.579348384	1.06274368	0.08779368	0.905079946	Stable
4052	LTBP1	latent transforming growth factor beta binding protein 1	0.216011898	6.178363996	3.444088065	2.975647441	1.844677848	9.593000781	0.336112056	0.606531639	3.095080581	3.20352785	0.966147549	-0.049684562	0.967285292	Stable
4053	LTBP2	latent transforming growth factor beta binding protein 2	1.218760731	4.750256561	2.573917055	1.780286403	1.20413276	11.89274978	0.527900405	0.264797752	3.472395174	2.580805188	1.345469697	0.428109899	0.777499436	Stable
4057	LTF	lactotransferrin	10.40784598	1.36566088	12.64899286	1.627661866	1.060776364	0.655651984	27.06317331	6.634072017	8.853418419	6.512540397	1.359441613	0.44301419	0.749677204	Stable
4059	BCAM	basal cell adhesion molecule (Lutheran blood group)	13.00098545	99.00913535	24.84663533	43.58826831	54.25262261	63.9260684	6.081316438	23.9865584	37.06164146	45.11125611	0.82156084	-0.283560678	0.742498703	Stable
4060	LUM	lumican	1140.682357	1070.304019	1189.653891	2178.059807	1643.624175	1042.279206	1160.89448	2960.098032	1701.723973	1394.675019	1.220158066	0.287068055	0.575005418	Stable
4069	LYZ	lysozyme	3.113706854	18.36784811	1.329470854	0.795880005	0.782668281	30.23040663	5.94226658	1.300975612	9.564079276	5.901726456	1.620556179	0.696489035	0.67206583	Stable
4074	M6PR	mannose-6-phosphate receptor, cation dependent	7.08E-05	7.08E-05	7.08E-05	7.08E-05	1.072415584	1.948548609	0.124891093	0.801274533	0.986782455	0.0000708	13937.60529	13.76669508	0.079398985	Stable
4076	CAPRIN1	cell cycle associated protein 1	1.664199407	7.08E-05	7.08E-05	7.08E-05	0.559610939	0.759069105	0.199903997	0.038900225	0.389371067	0.416102952	0.935756559	-0.095794839	0.955274769	Stable
4082	MARCKS	myristoylated alanine rich protein kinase C substrate	8.883586945	3.253395413	3.110861363	2.78655878	1.204548447	2.935971015	3.46897672	0.701878292	2.077843619	4.508600625	0.460862203	-1.117592642	0.201513001	Stable
4116	MAGOH	mago homolog, exon junction complex subunit	7.08E-05	1.35975147	0.661817914	0.78053217	0.997883006	1.056026276	7.08E-05	0.347478863	0.600364736	0.700543089	0.856999014	-0.22263455	0.800400125	Stable
4125	MAN2B1	mannosidase alpha class 2B member 1	0.620114964	7.08E-05	7.08E-05	0.072513835	7.08E-05	0.018831003	0.08104016	0.046304324	0.036561572	0.1731926	0.211103545	-2.24397729	0.430563902	Stable
4128	MAOA	monoamine oxidase A	8.41433551	5.517343446	5.253759132	2.814255687	5.379259628	10.26486876	0.412047553	3.344839153	4.850253774	5.499923444	0.881876598	-0.181351304	0.795571476	Stable
4129	MAOB	monoamine oxidase B	19.41925142	12.41771613	25.22072754	23.35911354	64.44248282	24.79439721	8.51482112	21.60243877	29.83853498	20.10420216	1.484193938	0.56967962	0.484117151	Stable
4130	MAP1A	microtubule associated protein 1A	0.274479765	7.08E-05	0.152212834	0.243378764	0.066949072	0.104273209	0.139010204	0.079544192	0.097444169	0.167535541	0.581632821	-0.781819412	0.342119827	Stable
4131	MAP1B	microtubule associated protein 1B	6.467157553	12.65958526	6.067003067	10.00108253	7.443142791	12.9838961	4.094436725	4.273524617	7.198750058	8.798707103	0.818159984	-0.289545119	0.562239771	Stable
4133	MAP2	microtubule associated protein 2	0.702799652	1.759924599	7.08E-05	0.201435651	0.350437523	2.114799045	0.146293139	0.022062097	0.658397951	0.666057676	0.988499908	-0.016687263	0.990689517	Stable
4134	MAP4	microtubule associated protein 4	18.8805012	3.749066123	7.016262051	9.845521709	16.96554914	9.832880584	10.71873493	5.123635978	10.66020016	9.872837771	1.079750362	0.1106978	0.85315391	Stable
4141	MARS1	methionyl-tRNA synthetase 1	0.097730635	0.483776129	0.29413	0.259268043	1.241239703	1.173555693	0.054793839	0.161194774	0.657696002	0.283726202	2.318065791	1.212921513	0.328873932	Stable
4144	MAT2A	methionine adenosyltransferase 2A	1.074577706	4.362925035	0.859863144	1.224890523	4.58903971	3.3999529	0.420824084	1.654559078	2.516093943	1.880564102	1.337946386	0.420020305	0.627183566	Stable
4147	MATN2	matrilin 2	2.729982015	0.956528935	3.792766403	7.860715512	9.48222333	1.287739648	1.225211648	4.932942672	4.232029325	3.834998216	1.103528368	0.142123717	0.876521416	Stable
4154	MBNL1	muscleblind like splicing regulator 1	7.208747221	2.275691092	2.280335994	1.535179185	3.079959379	2.715375094	5.454799019	2.02627503	3.319102131	3.324988373	0.998229695	-0.002556273	0.997035306	Stable
4155	MBP	myelin basic protein	7.08E-05	7.08E-05	0.558576597	7.08E-05	0.301372667	7.08E-05	2.059841235	0.20073568	0.640505096	0.139697249	4.584951378	2.196906435	0.37815474	Stable
4162	MCAM	melanoma cell adhesion molecule	35.50229214	90.33821249	35.07521092	46.39127863	53.96579896	63.8705542	24.43550109	15.12883925	39.35017338	51.82674855	0.759263787	-0.397326894	0.503499364	Stable
4190	MDH1	malate dehydrogenase 1	100.1806021	67.01308907	40.21491259	21.68063931	84.96907911	45.70718274	85.89765292	33.78082043	62.5886838	57.27231077	1.092826236	0.128064025	0.815099472	Stable
4191	MDH2	malate dehydrogenase 2	94.1452528	43.41522364	34.58319834	23.42367025	73.98110094	30.65260677	29.68159315	20.60696532	38.73056655	48.89183626	0.792168376	-0.336120985	0.625375694	Stable
4199	ME1	malic enzyme 1	0.712227781	0.452562322	0.276970553	0.031805629	0.165484771	0.292808215	0.266269903	7.08E-05	0.181158422	0.368391571	0.491755068	-1.023988173	0.298440578	Stable
4200	ME2	malic enzyme 2	1.502170281	7.08E-05	7.08E-05	7.08E-05	0.176348043	7.08E-05	0.046609459	7.08E-05	0.055774776	0.37559567	0.148496854	-2.751495726	0.458104396	Stable
4204	MECP2	methyl-CpG binding protein 2	1.990547348	4.173142058	5.720154529	5.505853642	3.064578981	3.485999918	0.347690732	0.236967408	1.78380926	4.347424394	0.410314038	-1.28519958	0.079967949	Stable
4218	RAB8A	RAB8A, member RAS oncogene family	6.943816804	9.408462696	3.256635338	2.185140219	7.689506287	7.853945252	4.164886891	2.634740801	5.585769808	5.448513764	1.025191465	0.035893373	0.950481301	Stable
4237	MFAP2	microfibril associated protein 2	3.777447116	10.59034471	5.938510526	2.327997952	7.08E-05	23.64320789	7.08E-05	1.105779406	6.187282224	5.658575076	1.093434679	0.128867038	0.93554221	Stable
4239	MFAP4	microfibril associated protein 4	10.17874246	35.44130812	12.93057857	22.97593828	26.53465094	41.36830931	4.076196345	30.23289744	25.55301351	20.38164186	1.253726941	0.326223167	0.614532522	Stable
4240	MFGE8	milk fat globule EGF and factor V/VIII domain containing	1.107374125	443.3951599	2.119517006	5.404228899	1.629075149	331.1276261	0.420876955	1.239627369	83.60430139	113.00657	0.73981806	-0.434757575	0.838427461	Stable
4255	MGMT	O-6-methylguanine-DNA methyltransferase	7.08E-05	7.08E-05	7.08E-05	7.08E-05	0.600320497	1.111671963	7.08E-05	0.123225349	0.458822152	0.0000708	6480.538874	12.66189807	0.167684162	Stable
4256	MGP	matrix Gla protein	12.26882391	8.971886086	7.08E-05	14.24516503	7.08E-05	88.76283171	6.889841132	3.097028518	24.68744304	8.871486457	2.782785406	1.47652966	0.51566834	Stable
4258	MGST2	microsomal glutathione S-transferase 2	0.104467707	7.08E-05	0.409508984	7.08E-05	2.388395709	0.06688293	0.112392467	7.08E-05	0.641935477	0.128529573	4.994457406	2.320327953	0.445590128	Stable
4259	MGST3	microsomal glutathione S-transferase 3	4.150127576	50.73948286	18.07495639	4.33383714	22.00921125	20.11805585	5.344828029	16.56372327	16.0089546	19.32460099	0.828423552	-0.271559525	0.790073228	Stable
4267	CD99	CD99 molecule (Xg blood group)	2.863861443	7.08E-05	7.08E-05	7.08E-05	4.960386261	13.43063936	8.900909175	7.08E-05	6.823001399	0.716018461	9.529085873	3.252337823	0.119712347	Stable
4282	MIF	macrophage migration inhibitory factor	38.67957152	98.43334668	60.89367275	34.25878371	149.1898625	30.98130931	94.75348986	27.50939812	75.60851495	58.06634367	1.302105664	0.380846525	0.615182175	Stable
4313	MMP2	matrix metallopeptidase 2	1.566550931	2.995426934	2.168921575	2.475020634	5.472511952	4.723820608	0.753962164	0.369207625	2.829875587	2.301480019	1.229589466	0.298176711	0.720186103	Stable
4314	MMP3	matrix metallopeptidase 3	7.08E-05	7.08E-05	0.029581748	0.333799796	0.21453577	0.038899388	2.12394692	0.809736359	0.796779609	0.090880786	8.767305437	3.13213351	0.232138868	Stable
4318	MMP9	matrix metallopeptidase 9	0.715406407	0.058126245	0.822718227	0.284778352	0.059427919	0.192020715	1.021765317	0.899552604	0.543191639	0.470257308	1.155094519	0.208010909	0.818489334	Stable
4323	MMP14	matrix metallopeptidase 14	2.236621508	0.337063659	0.360653354	0.517640622	0.54262322	0.940790473	0.076021412	3.208845512	1.192070154	0.862994786	1.381317911	0.466045394	0.708590381	Stable
4329	ALDH6A1	aldehyde dehydrogenase 6 family member A1	0.36651177	2.627604038	2.705865883	0.431530312	3.251360754	2.818806824	1.301081057	0.206894681	1.894535829	1.532878001	1.235933863	0.305601544	0.719206146	Stable
4332	MNDA	myeloid cell nuclear differentiation antigen	3.57797485	0.810441499	7.715245213	0.887925366	0.73314617	5.04682563	4.752412192	2.689017374	3.305350342	3.247896732	1.017689482	0.025297432	0.977144722	Stable
4338	MOCS2	molybdenum cofactor synthesis 2	0.260391447	1.053787976	0.264934543	0.401646807	1.000238563	0.725030131	0.096126805	0.333970162	0.538841415	0.495190193	1.088150417	0.121877997	0.879563559	Stable
4353	MPO	myeloperoxidase	22.75680899	2.306563971	18.04811934	1.632055886	2.777062528	2.336855867	28.05714187	12.67218968	11.46081249	11.18588705	1.024577884	0.035029657	0.974026175	Stable
4354	MPP1	MAGUK p55 scaffold protein 1	7.346936651	0.869062089	11.40391639	5.902773232	3.761685137	1.495669565	12.6134875	9.597826767	6.867167242	6.380672091	1.076245127	0.106006705	0.889850103	Stable
4357	MPST	mercaptopyruvate sulfurtransferase	0.998506175	3.34866571	1.524527412	1.097963718	4.809630646	3.582711508	3.741525015	3.058648091	3.798128815	1.742415754	2.179806287	1.124199933	0.024662327	Up
4359	MPZ	myelin protein zero	0.628963936	7.08E-05	7.725207451	4.395061882	0.465942928	7.08E-05	4.236130116	3.440034702	2.035544637	3.187326017	0.638637098	-0.646931735	0.605161214	Stable
4360	MRC1	mannose receptor C-type 1	1.528703729	0.519971265	0.149527096	0.138765671	0.680672686	0.355816839	0.6722902	0.798312894	0.626773155	0.58424194	1.072797264	0.101377462	0.9074369	Stable
4361	MRE11	MRE11 homolog, double strand break repair nuclease	7.08E-05	0.0767049	7.08E-05	0.101522702	0.130763868	0.11255213	7.08E-05	7.08E-05	0.0608644	0.044592301	1.364908265	0.448803991	0.724988572	Stable
4430	MYO1B	myosin IB	0.04561194	0.922303601	0.113577648	0.060162681	0.157087905	0.81209978	0.022645829	0.039631569	0.257866271	0.285413968	0.90348161	-0.14643286	0.925776116	Stable
4478	MSN	moesin	59.76625485	168.548876	63.3618681	60.88738181	86.56115817	126.0289334	27.9646182	32.79562205	68.33758296	88.14109519	0.775320329	-0.367135601	0.598179016	Stable
4507	MTAP	methylthioadenosine phosphorylase	6.075486149	0.997515997	2.660730845	0.473054848	10.29031777	1.174665977	2.283880691	0.374405604	3.530817511	2.55169696	1.383713492	0.468545253	0.724250717	Stable
4508	ATP6	ATP synthase F0 subunit 6	24.7650004	7.08E-05	1.503139096	7.08E-05	5.722616626	7.08E-05	7.08E-05	7.08E-05	1.430707257	6.567070274	0.217860811	-2.198521388	0.465396273	Stable
4513	COX2	cytochrome c oxidase subunit II	45.51496485	26.6586368	29.44552978	32.76981463	65.15607787	26.31373335	10.15711625	27.35950291	32.2466076	33.59723652	0.959799404	-0.059195177	0.918683476	Stable
4522	MTHFD1	methylenetetrahydrofolate dehydrogenase, cyclohydrolase and formyltetrahydrofolate synthetase 1	6.184852442	6.715135411	3.444088065	3.691602084	6.430114943	8.724641737	5.116558919	2.425189711	5.674126328	5.008919501	1.132804456	0.179898845	0.687294474	Stable
4538	ND4	NADH dehydrogenase subunit 4	0.169396536	0.863228441	7.08E-05	0.146658248	1.953449133	1.107508397	7.08E-05	0.174229009	0.808814335	0.294838506	2.74324526	1.455883612	0.354291568	Stable
4540	ND5	NADH dehydrogenase subunit 5	7.08E-05	0.212094789	0.706058385	1.091591347	1.244842319	0.809747731	7.08E-05	0.941831516	0.749123092	0.50245383	1.490929209	0.576211758	0.521223282	Stable
4580	MTX1	metaxin 1	0.03912404	0.303898989	0.099360111	0.097103691	0.843885037	0.490131998	0.338583759	0.337475775	0.502519142	0.134871708	3.725904792	1.89759081	0.045858558	Up
4594	MMUT	methylmalonyl-CoA mutase	0.280675392	0.170494057	0.123621211	0.121268722	0.779592201	0.103094262	7.08E-05	0.023876857	0.22665853	0.174014846	1.3025241	0.381310066	0.797779359	Stable
4599	MX1	MX dynamin like GTPase 1	0.315626812	0.063073482	0.08563052	1.125202481	0.109727363	0.168792402	7.08E-05	7.08E-05	0.069665341	0.397383324	0.175310178	-2.512018337	0.281056116	Stable
4627	MYH9	myosin heavy chain 9	125.3860308	230.1828867	202.1378794	160.2172381	155.2173158	257.92192	73.02232344	140.36357	156.6312823	179.4810088	0.872690004	-0.196458822	0.630739788	Stable
4628	MYH10	myosin heavy chain 10	61.38250549	217.0382374	87.74698749	85.62925825	96.08453445	147.1710803	19.13786014	42.04923381	76.11067718	112.9492472	0.673848468	-0.569503893	0.449294967	Stable
4629	MYH11	myosin heavy chain 11	207.3870323	412.9658837	360.3907441	405.2413306	450.894049	460.2289787	112.0922272	290.511678	328.4317332	346.4962477	0.947865195	-0.077246201	0.856741764	Stable
4632	MYL1	myosin light chain 1	71.96221279	99.04891023	84.43301846	110.7959594	110.28854	98.13304522	102.6074276	51.49625874	90.63131789	91.56002522	0.989856847	-0.014708197	0.955237458	Stable
4635	MYL4	myosin light chain 4	0.498545978	0.065249736	0.169734175	7.08E-05	0.305612669	0.220829665	0.274742428	7.08E-05	0.200313891	0.183400172	1.092223023	0.127267472	0.901870667	Stable
4637	MYL6	myosin light chain 6	499.8892171	589.3353337	523.7095764	707.7233517	643.7053442	568.1558254	573.7620151	286.9332854	518.1391175	580.1643697	0.893090208	-0.163122191	0.529438479	Stable
4638	MYLK	myosin light chain kinase	15.55567161	28.21175099	12.98512691	16.83247268	29.7424339	12.02460333	15.45792945	9.637929781	16.71572412	18.39625555	0.90864818	-0.138206291	0.775929391	Stable
4641	MYO1C	myosin IC	27.96248292	62.93332327	34.08102021	39.96059818	65.08679679	56.04305124	14.15876495	26.2126232	40.37530905	41.23435615	0.979166715	-0.030373578	0.954298165	Stable
4642	MYO1D	myosin ID	4.802419396	16.48403424	2.804878332	3.444620639	6.247767159	13.77044474	0.322524294	1.122128863	5.365716264	6.883988152	0.779448794	-0.359473847	0.74573374	Stable
4643	MYO1E	myosin IE	0.793013376	0.448528013	0.398306548	0.440193405	0.559638651	0.989818282	0.004885778	0.099577566	0.413480069	0.520010336	0.795138175	-0.330722508	0.686289761	Stable
4646	MYO6	myosin VI	7.08E-05	0.078343246	7.08E-05	7.08E-05	0.08693389	0.11146522	7.08E-05	7.08E-05	0.049635178	0.019638912	2.527389438	1.337647982	0.429080615	Stable
4653	MYOC	myocilin	1.021847528	5.130958941	0.306999586	0.45874825	2.680484712	0.465764183	0.460014467	0.662349473	1.067153209	1.729638576	0.616980463	-0.69670329	0.62651133	Stable
4659	PPP1R12A	protein phosphatase 1 regulatory subunit 12A	6.474295994	10.25680397	15.65006629	15.92238979	16.94892169	10.20102742	2.926127134	5.44458097	8.880164304	12.07588901	0.735363193	-0.443471127	0.439061146	Stable
4660	PPP1R12B	protein phosphatase 1 regulatory subunit 12B	6.582046036	7.233724026	6.963807817	9.776800059	15.57992769	8.747285689	7.505520064	14.22946797	11.51555035	7.639094485	1.507449656	0.592109822	0.145616289	Stable
4666	NACA	nascent polypeptide associated complex subunit alpha	51.1543327	22.54856633	45.42374	36.75983527	10.76794148	7.037155983	32.72165657	6.658248665	14.29625067	38.97161858	0.366837488	-1.446787015	0.03089819	Down
4668	NAGA	alpha-N-acetylgalactosaminidase	1.748917878	7.08E-05	7.08E-05	0.166974867	0.970295283	7.08E-05	0.041018386	7.08E-05	0.252863817	0.479008586	0.527889947	-0.921690903	0.663531245	Stable
4670	HNRNPM	heterogeneous nuclear ribonucleoprotein M	12.1552823	8.105362012	7.254542524	9.693917585	12.55497748	11.18844983	4.313321292	5.692693813	8.437360604	9.302276105	0.907021089	-0.140792	0.722650633	Stable
4673	NAP1L1	nucleosome assembly protein 1 like 1	8.814357543	9.400886529	7.86752514	8.883002116	3.74963023	10.19021676	2.127647867	4.042033219	5.027382019	8.741442832	0.575120391	-0.798064105	0.125540372	Stable
4676	NAP1L4	nucleosome assembly protein 1 like 4	15.16581849	7.675603953	8.414838308	9.758266039	9.682722756	11.72416191	12.12430164	3.671828308	9.300753654	10.2536317	0.907069215	-0.140715454	0.72513595	Stable
4677	NARS1	asparaginyl-tRNA synthetase 1	4.418290494	3.86024637	2.277692951	2.345282488	5.241805979	3.359632056	0.256092299	0.282543411	2.285018436	3.225378076	0.708449795	-0.497262476	0.520203498	Stable
4678	NASP	nuclear autoantigenic sperm protein	0.629596967	0.260809541	0.39019444	0.373595879	0.663865097	0.237074875	0.166992006	0.160774705	0.307176671	0.413549207	0.742781429	-0.428990349	0.489598222	Stable
4688	NCF2	neutrophil cytosolic factor 2	0.195121858	7.08E-05	7.08E-05	7.08E-05	0.049505483	7.08E-05	7.08E-05	7.08E-05	0.012429471	0.048833565	0.254527206	-1.974108221	0.516093346	Stable
4691	NCL	nucleolin	9.761211042	5.154255654	8.184080341	6.96920829	15.1933393	7.442263592	3.077337245	3.469046679	7.295496704	7.517188832	0.970508639	-0.043187039	0.944438873	Stable
4694	NDUFA1	NADH:ubiquinone oxidoreductase subunit A1	8.639129036	3.320823297	7.08E-05	7.08E-05	16.57064703	7.08E-05	7.08E-05	2.746164924	4.829238389	2.990023483	1.615117211	0.691638867	0.699059747	Stable
4695	NDUFA2	NADH:ubiquinone oxidoreductase subunit A2	18.32828224	8.848394568	13.23635829	16.33471969	8.951668874	3.444948624	23.06615079	3.645536204	9.777076123	14.1869387	0.689160384	-0.537088323	0.430149111	Stable
4697	NDUFA4	NDUFA4 mitochondrial complex associated	3.282739734	4.327317051	7.186026722	6.312812409	10.08815559	3.144587555	1.031744655	7.680014221	5.486125505	5.277223979	1.039585496	0.05600841	0.930495872	Stable
4698	NDUFA5	NADH:ubiquinone oxidoreductase subunit A5	17.52150379	20.77953139	39.3284767	30.96430947	26.12312137	9.7858396	8.15635799	24.1842025	17.06238037	27.14845534	0.628484389	-0.670051185	0.190853521	Stable
4700	NDUFA6	NADH:ubiquinone oxidoreductase subunit A6	0.496848915	2.185155899	3.323727963	2.862360842	1.627273841	1.42288752	0.847278894	1.552684731	1.362531247	2.217023405	0.614576844	-0.702334685	0.264772278	Stable
4701	NDUFA7	NADH:ubiquinone oxidoreductase subunit A7	2.832344556	0.164321375	0.312956597	0.584654643	4.046291785	0.316752369	7.08E-05	7.08E-05	1.090796439	0.973569293	1.120409658	0.164026325	0.923993439	Stable
4702	NDUFA8	NADH:ubiquinone oxidoreductase subunit A8	2.596237275	0.262760404	0.204144559	9.610618615	10.84318073	4.987805264	2.57651984	0.039667834	4.611793417	3.168440213	1.455540615	0.541555097	0.668069184	Stable
4704	NDUFA9	NADH:ubiquinone oxidoreductase subunit A9	3.869304028	3.656068676	4.306533259	3.73637528	11.03065531	5.283345363	0.290088139	3.221236044	4.956331214	3.892070311	1.273443391	0.348734828	0.671410275	Stable
4705	NDUFA10	NADH:ubiquinone oxidoreductase subunit A10	0.215217241	0.221508176	0.261762892	0.891382273	1.253017485	0.51613602	0.098857575	0.325568777	0.548394964	0.397467646	1.379722275	0.464377896	0.634851193	Stable
4706	NDUFAB1	NADH:ubiquinone oxidoreductase subunit AB1	5.342651172	1.551163324	1.165175248	1.543384133	10.75962775	5.894147712	8.859537877	7.08E-05	6.378346035	2.400593469	2.656987164	1.409791258	0.193127078	Stable
4710	NDUFB4	NADH:ubiquinone oxidoreductase subunit B4	1.893168247	2.727798843	7.802262314	5.111849516	8.732463559	2.040147048	0.371019914	7.08E-05	2.78592533	4.38376973	0.635509049	-0.654015428	0.538467022	Stable
4711	NDUFB5	NADH:ubiquinone oxidoreductase subunit B5	11.45490702	0.962798213	3.932034427	0.466578353	4.057792443	1.477262223	0.559873941	2.462331085	2.139314923	4.204079503	0.508866429	-0.974641079	0.483907913	Stable
4713	NDUFB7	NADH:ubiquinone oxidoreductase subunit B7	2.085367386	7.08E-05	0.167882012	0.11255565	7.08E-05	7.08E-05	7.08E-05	7.08E-05	0.0000708	0.591468962	0.000119702	-13.02826548	0.321432829	Stable
4714	NDUFB8	NADH:ubiquinone oxidoreductase subunit B8	0.195310421	1.164078023	4.87092455	1.771894031	7.344209419	1.050387202	3.376188697	3.285908575	3.764173473	2.000551756	1.881567653	0.911935164	0.329691152	Stable
4715	NDUFB9	NADH:ubiquinone oxidoreductase subunit B9	5.987669864	5.823609987	4.590152081	5.092274258	16.29352274	7.393031257	4.794973079	5.275042231	8.439142327	5.373426548	1.570532741	0.65125402	0.33624707	Stable
4716	NDUFB10	NADH:ubiquinone oxidoreductase subunit B10	4.803496897	2.789734007	5.168978452	6.22222478	8.338808502	5.108183436	5.632444464	2.482518586	5.390488747	4.746108534	1.135770223	0.183670993	0.664716723	Stable
4719	NDUFS1	NADH:ubiquinone oxidoreductase core subunit S1	8.136071025	2.583851675	7.372666205	6.877162928	10.02898956	2.47111259	4.24234242	4.193439473	5.233971011	6.242437958	0.838449825	-0.254203644	0.644423762	Stable
4720	NDUFS2	NADH:ubiquinone oxidoreductase core subunit S2	3.417831349	1.490762334	2.813214083	4.921303123	2.927679581	2.943275516	0.715340141	2.992071648	2.394591722	3.160777722	0.757595735	-0.400499886	0.431594798	Stable
4722	NDUFS3	NADH:ubiquinone oxidoreductase core subunit S3	9.785320114	6.395042365	4.132295746	9.580422739	20.32983805	10.62775635	1.424467979	5.196468128	9.394632627	7.473270241	1.25709794	0.330097054	0.681857636	Stable
4723	NDUFV1	NADH:ubiquinone oxidoreductase core subunit V1	1.445870883	0.865103542	1.23739131	1.715063309	3.890132246	1.530585079	0.35603108	0.445092077	1.555460121	1.315857261	1.182088792	0.241338407	0.793002107	Stable
4724	NDUFS4	NADH:ubiquinone oxidoreductase subunit S4	1.827440722	1.365149489	3.157216267	6.664958803	8.63699424	2.533054756	7.08E-05	0.356786872	2.881726667	3.25369132	0.885679182	-0.175143886	0.879542129	Stable
4725	NDUFS5	NADH:ubiquinone oxidoreductase subunit S5	7.08E-05	7.08E-05	7.08E-05	7.08E-05	4.527795242	7.08E-05	7.08E-05	2.451270269	1.744801778	0.0000708	24644.09291	14.58895426	0.208661735	Stable
4726	NDUFS6	NADH:ubiquinone oxidoreductase subunit S6	1.180482529	1.533094166	3.027097238	3.65557528	4.073865652	0.681057037	1.526640545	0.884925733	1.791622242	2.349062303	0.762696774	-0.390818496	0.591710091	Stable
4728	NDUFS8	NADH:ubiquinone oxidoreductase core subunit S8	0.497724384	3.02156471	7.228315407	7.539806231	6.633662735	3.393817119	22.18453239	2.098925856	8.577734525	4.571852683	1.876205364	0.907817749	0.465034344	Stable
4729	NDUFV2	NADH:ubiquinone oxidoreductase core subunit V2	5.520034679	2.804696936	4.854049738	10.86239388	10.13221836	4.697232226	7.536052874	5.716266044	7.020442376	6.010293808	1.168069748	0.224126424	0.648095757	Stable
4731	NDUFV3	NADH:ubiquinone oxidoreductase subunit V3	0.260580009	0.135469438	0.273920888	0.536528663	0.630402339	0.573826967	0.148817713	7.08E-05	0.338279455	0.30162475	1.121524196	0.165460746	0.844837659	Stable
4733	DRG1	developmentally regulated GTP binding protein 1	0.150109278	0.276776312	0.168130051	0.151876929	0.189386741	0.162291397	0.112991227	0.127951884	0.148155312	0.186723143	0.793449115	-0.33379039	0.321010191	Stable
4734	NEDD4	NEDD4 E3 ubiquitin protein ligase	0.147253902	0.726819558	0.098447245	0.213349486	0.322905225	0.438649877	7.08E-05	0.085020202	0.211661526	0.296467548	0.713945009	-0.486115139	0.651698659	Stable
4735	SEPTIN2	septin 2	23.1743404	37.93197295	33.10309438	13.48756091	30.34649557	23.63882519	14.80246534	15.38299626	21.04269559	26.92424216	0.78155201	-0.355586211	0.409652264	Stable
4736	RPL10A	ribosomal protein L10a	16.56522217	6.234238226	5.614229506	5.952336119	11.71598368	6.479968669	0.845335897	2.797207871	5.459624029	8.591506505	0.635467601	-0.654109523	0.415294516	Stable
4738	NEDD8	NEDD8 ubiquitin like modifier	74.02158548	44.27890665	25.49926359	17.25621454	71.06991025	41.31863871	14.16669556	16.95236287	35.87690185	40.26399257	0.891041836	-0.166434925	0.8181377	Stable
4741	NEFM	neurofilament medium chain	7.08E-05	7.08E-05	0.139217196	0.389006188	7.08E-05	7.08E-05	0.178160934	0.024810075	0.050778152	0.132091246	0.38441724	-1.379255056	0.464327401	Stable
4744	NEFH	neurofilament heavy chain	7.08E-05	7.08E-05	7.08E-05	7.08E-05	7.08E-05	7.08E-05	0.295851042	7.08E-05	0.074015861	0.0000708	1045.421758	10.02986938	0.391002219	Stable
4782	NFIC	nuclear factor I C	0.636519908	0.45977862	0.088525669	0.084804598	0.527215109	0.4956542	0.044577904	7.08E-05	0.266879503	0.317407199	0.840811123	-0.25014634	0.80687607	Stable
4790	NFKB1	nuclear factor kappa B subunit 1	0.080545851	0.157586163	0.114687726	0.103022083	0.206332891	0.14421714	0.11560436	0.09322213	0.13984413	0.113960456	1.227128563	0.295286404	0.416823895	Stable
4809	SNU13	small nuclear ribonucleoprotein 13	3.317758497	1.586278857	1.791271423	2.062503311	2.773182788	1.294386744	7.08E-05	0.672594328	1.185058665	2.189453022	0.541257864	-0.885612015	0.213162748	Stable
4811	NID1	nidogen 1	11.9442269	61.30444741	44.06155641	69.37554681	49.87683004	48.94015475	14.03451888	40.37802306	38.30738168	46.67144438	0.820788433	-0.284917696	0.605646476	Stable
4830	NME1	NME/NM23 nucleoside diphosphate kinase 1	5.142236093	0.050688344	7.08E-05	0.188401444	5.00874445	0.085266898	4.182466388	7.08E-05	2.319137134	1.34534917	1.723818013	0.785607475	0.614347933	Stable
4832	NME3	NME/NM23 nucleoside diphosphate kinase 3	4.544358044	4.546268271	2.083734273	0.422138353	15.5937839	2.244819158	1.604492604	0.781117253	5.056053229	2.899124735	1.743992995	0.802394245	0.592334382	Stable
4833	NME4	NME/NM23 nucleoside diphosphate kinase 4	0.74470095	7.08E-05	0.251617674	0.315432373	0.804838224	7.08E-05	0.315029877	7.08E-05	0.280002425	0.327955449	0.853781896	-0.228060524	0.851569983	Stable
4835	NQO2	N-ribosyldihydronicotinamide:quinone reductase 2	2.195272429	4.048514114	2.394800078	0.229301239	6.982839343	7.08E-05	5.918606956	0.908981497	3.452624649	2.216971965	1.557360537	0.639102974	0.553872119	Stable
4836	NMT1	N-myristoyltransferase 1	0.431485045	0.784871936	0.226081814	7.08E-05	0.432272327	0.731969407	0.217311664	0.068226499	0.362444974	0.360627399	1.005040037	0.007252974	0.993688821	Stable
4837	NNMT	nicotinamide N-methyltransferase	1.401558678	3.136722444	0.59269218	0.043765279	1.389778323	9.048377208	0.291119117	7.08E-05	2.682336362	1.293684645	2.073408208	1.052004179	0.573563124	Stable
4841	NONO	non-POU domain containing octamer binding	11.85196593	7.08125367	11.46673949	8.688707269	7.272988476	6.266677248	2.236032737	3.436408205	4.803026667	9.77216659	0.491500695	-1.02473464	0.023183209	Down
4852	NPY	neuropeptide Y	4.77521251	7.08E-05	3.73644926	7.08E-05	6.84510857	0.161838518	9.709962576	5.717777085	5.608671687	2.127950843	2.635714874	1.398194311	0.199538783	Stable
4854	NOTCH3	notch receptor 3	0.045438193	0.330415573	0.018179865	0.01045527	0.21761185	0.841142475	0.019494737	0.276889097	0.33878454	0.101122225	3.350248068	1.744267923	0.282523315	Stable
4856	CCN3	cellular communication network factor 3	7.08E-05	7.08E-05	7.08E-05	0.045133464	7.08E-05	8.24049943	7.08E-05	7.08E-05	2.060177958	0.011336466	181.7301757	7.505654184	0.393271824	Stable
4860	PNP	purine nucleoside phosphorylase	13.88898048	3.693002489	6.359364262	8.866550569	4.701829297	12.94795796	26.44062119	19.7021543	15.94814069	8.20197445	1.944427014	0.959345083	0.20171843	Stable
4869	NPM1	nucleophosmin 1	5.258875514	15.1917296	23.11035953	30.55197957	22.65629648	23.47666528	8.245973772	13.49268465	16.96790505	18.52823605	0.915786316	-0.126917086	0.820815777	Stable
4904	YBX1	Y-box binding protein 1	4.75433594	1.224497953	1.259084592	0.693859592	2.572406239	2.807557892	0.313985681	7.08E-05	1.423505153	1.982944519	0.717874423	-0.478196597	0.655195712	Stable
4905	NSF	N-ethylmaleimide sensitive factor, vesicle fusing ATPase	1.76588851	0.287155661	0.2171158	0.506686807	1.431346967	0.484113089	0.695738341	0.458600778	0.767449794	0.694211695	1.105498222	0.144696704	0.870790724	Stable
4907	NT5E	5'-nucleotidase ecto	3.078014653	11.1166989	5.044958752	5.757208282	7.835827913	9.420614564	3.209117386	7.182881911	6.912110444	6.249220147	1.106075683	0.145450105	0.770720478	Stable
4924	NUCB1	nucleobindin 1	0.415564977	2.602981496	1.846836315	1.662605783	1.530003215	3.147509355	0.134529415	0.154395092	1.241609269	1.631997143	0.760791325	-0.394427298	0.663633892	Stable
4925	NUCB2	nucleobindin 2	0.801471754	0.135639902	0.152836999	7.08E-05	0.297880901	0.377219026	0.171472795	7.08E-05	0.211660881	0.272504864	0.776723313	-0.364527327	0.77274113	Stable
4926	NUMA1	nuclear mitotic apparatus protein 1	1.534764668	0.873266862	1.810484311	1.794613825	1.07448016	0.886897867	0.595667384	0.702664033	0.814927361	1.503282417	0.542098645	-0.883372694	0.043419732	Stable
4942	OAT	ornithine aminotransferase	0.766035459	2.296714954	0.409976599	1.380159802	0.822366336	2.337001957	0.833902615	7.08E-05	0.998335427	1.213221704	0.82287963	-0.281246684	0.748246537	Stable
4958	OMD	osteomodulin	7.08E-05	0.978954388	7.08E-05	7.08E-05	0.094018573	0.883552406	7.08E-05	7.08E-05	0.244428145	0.244791697	0.998514851	-0.00214421	0.999144928	Stable
4967	OGDH	oxoglutarate dehydrogenase	5.66037911	5.234752426	4.213010206	4.312387655	11.58365684	5.490939273	2.11363714	3.869170191	5.764350861	4.855132349	1.187269563	0.247647528	0.69125042	Stable
4969	OGN	osteoglycin	380.2768376	634.6365494	509.8632851	774.2639222	503.6595441	542.2423056	515.1321383	937.7517069	624.6964237	574.7601486	1.086881937	0.120195236	0.723623906	Stable
4976	OPA1	OPA1 mitochondrial dynamin like GTPase	0.583884012	0.705738874	3.125499754	0.859811964	3.878493026	0.531329382	0.0725412	2.25970056	1.685516042	1.318733651	1.278132275	0.35403715	0.742335855	Stable
4982	TNFRSF11B	TNF receptor superfamily member 11b	7.08E-05	0.09931597	7.08E-05	7.08E-05	7.08E-05	3.438228484	7.08E-05	7.08E-05	0.859610221	0.024882093	34.54734448	5.110502915	0.403175396	Stable
5004	ORM1	orosomucoid 1	92.20575203	174.3465377	293.9470204	162.3517742	127.3552395	404.4063772	264.5383885	208.5114946	251.202875	180.7127711	1.390067085	0.47515451	0.367747829	Stable
5005	ORM2	orosomucoid 2	14.78599959	11.29739047	13.44170238	11.43382481	7.39658591	22.6804747	17.7856928	25.93066305	18.44835412	12.73972931	1.44809624	0.534157487	0.25430413	Stable
5007	OSBP	oxysterol binding protein	0.020061711	0.344696647	0.183935447	0.139967259	0.124308258	0.172853705	0.018906551	7.08E-05	0.079034829	0.172165266	0.459063726	-1.123233656	0.291135575	Stable
5019	OXCT1	3-oxoacid CoA-transferase 1	2.870326446	3.418934656	1.7347713	1.138717739	7.347950597	2.495655712	3.697774537	0.500728586	3.510527358	2.290687535	1.532521264	0.615907092	0.472501612	Stable
5023	P2RX1	purinergic receptor P2X 1	1.095656308	0.81273329	0.01258373	0.880720005	0.820786727	0.262567582	7.08E-05	7.08E-05	0.270873977	0.700423333	0.386728946	-1.370605344	0.21186779	Stable
5034	P4HB	prolyl 4-hydroxylase subunit beta	49.00606622	44.99674845	16.68227615	19.63127641	23.37404839	36.55610425	29.75164679	19.32409197	27.25147285	32.57909181	0.836471226	-0.257612182	0.592306966	Stable
5036	PA2G4	proliferation-associated 2G4	8.9273604	1.680640014	0.384705044	0.340109693	4.662061961	0.31248654	4.003234823	1.003633071	2.495354099	2.833203788	0.880753481	-0.183189823	0.890504015	Stable
5037	PEBP1	phosphatidylethanolamine binding protein 1	63.60889074	124.8609104	42.88641892	27.78020635	168.0066019	58.49151988	237.1117294	57.68548044	130.3238329	64.7841066	2.011663659	1.008389113	0.246270687	Stable
5048	PAFAH1B1	platelet activating factor acetylhydrolase 1b regulatory subunit 1	3.271156604	7.289219448	2.98623173	2.641618573	5.05003597	4.758590032	1.617445918	0.93336969	3.089860403	4.047056589	0.76348337	-0.389331362	0.551642354	Stable
5049	PAFAH1B2	platelet activating factor acetylhydrolase 1b catalytic subunit 2	9.48442812	10.12876675	8.321721878	10.00524748	20.2106746	10.07013077	9.795084352	9.719616628	12.44887659	9.485041057	1.312474718	0.392289633	0.336771765	Stable
5050	PAFAH1B3	platelet activating factor acetylhydrolase 1b catalytic subunit 3	0.172265381	0.209973462	0.558698583	0.932240418	0.929031476	0.182963134	0.280571419	0.873804475	0.566592626	0.468294461	1.209906743	0.274895852	0.721934681	Stable
5052	PRDX1	peroxiredoxin 1	126.8649001	122.9858091	65.42140836	72.6991757	103.8897401	84.14200457	76.92682229	50.39017712	78.83718602	96.99282332	0.812814632	-0.299001721	0.395192043	Stable
5054	SERPINE1	serpin family E member 1	7.08E-05	0.336287102	7.08E-05	7.08E-05	7.08E-05	0.679596137	7.08E-05	7.08E-05	0.169952134	0.084124876	2.020236384	1.01452411	0.672183056	Stable
5062	PAK2	p21 (RAC1) activated kinase 2	1.475636833	0.433280977	0.351728002	0.118095032	7.08E-05	7.08E-05	0.125158089	0.156939684	0.070559843	0.594685211	0.118650745	-3.075206937	0.179800172	Stable
5064	PALM	paralemmin	3.735289912	0.022107255	7.08E-05	0.597565983	3.541787011	0.106404662	2.46377314	0.848993191	1.740239501	1.088758488	1.598370549	0.676601906	0.602172162	Stable
5068	REG3A	regenerating family member 3 alpha	0.593527641	0.440989727	7.08E-05	7.08E-05	0.079243691	2.731591085	0.319907196	7.08E-05	0.782703193	0.258664742	3.025936921	1.597381913	0.486471985	Stable
5074	PAWR	pro-apoptotic WT1 regulator	19.57144835	37.2122371	23.36246515	38.62156724	44.18331146	18.5841107	27.8496245	24.32835576	28.73635061	29.69192946	0.967816882	-0.047193989	0.900294401	Stable
5092	PCBD1	pterin-4 alpha-carbinolamine dehydratase 1	0.410123599	1.719373166	6.659654585	5.426303126	5.399074015	1.827439987	7.227949055	0.878942012	3.833351267	3.553863619	1.078643324	0.109217886	0.898671349	Stable
5093	PCBP1	poly(rC) binding protein 1	25.08555678	34.4090554	12.06793006	28.12797955	20.14832164	28.16031113	12.33935308	10.18259942	17.70764632	24.92263045	0.71050471	-0.493083882	0.291850503	Stable
5094	PCBP2	poly(rC) binding protein 2	3.670370512	10.18899728	3.462995987	6.63372169	6.018862494	7.264764225	2.690191777	4.780025378	5.188460969	5.989021367	0.866328679	-0.207013618	0.683766934	Stable
5095	PCCA	propionyl-CoA carboxylase subunit alpha	0.185532105	0.100389892	7.08E-05	0.413766807	1.072858983	0.168149606	0.126337105	0.366215765	0.433390365	0.174939901	2.477367155	1.308807697	0.336743236	Stable
5096	PCCB	propionyl-CoA carboxylase subunit beta	0.849312773	0.918932207	0.488596956	0.836113407	1.439660696	0.008300542	0.159312541	7.08E-05	0.401836145	0.773238836	0.519679207	-0.94430676	0.370080687	Stable
5104	SERPINA5	serpin family A member 5	0.756984455	1.201750513	7.08E-05	0.275844538	0.58632572	0.737681527	0.961783544	0.303265819	0.647264153	0.558662577	1.158595868	0.212377424	0.780240554	Stable
5110	PCMT1	protein-L-isoaspartate (D-aspartate) O-methyltransferase	21.23888026	12.69879192	13.01901885	12.62208461	18.41213795	15.99247385	8.557249832	11.68185376	13.66092885	14.89469391	0.917167478	-0.124742896	0.700003776	Stable
5118	PCOLCE	procollagen C-endopeptidase enhancer	8.227523873	12.96433657	7.830725852	10.29179594	12.41253559	27.04710522	7.040258183	11.51201282	14.50297795	9.828595559	1.475590064	0.56129198	0.366355649	Stable
5130	PCYT1A	phosphate cytidylyltransferase 1A, choline	0.179592383	0.438716877	7.08E-05	0.055395897	0.347347587	0.347285182	7.08E-05	7.08E-05	0.173693592	0.168443989	1.031165274	0.044275584	0.971286435	Stable
5139	PDE3A	phosphodiesterase 3A	7.08E-05	0.311153169	7.08E-05	7.08E-05	0.550742961	0.942192937	7.08E-05	7.08E-05	0.373269375	0.077841392	4.795255631	2.261607726	0.295635166	Stable
5144	PDE4D	phosphodiesterase 4D	0.132793846	0.201128287	7.08E-05	7.08E-05	0.43961612	0.290865218	7.08E-05	7.08E-05	0.182655735	0.083515933	2.187076494	1.12900368	0.455221336	Stable
5157	PDGFRL	platelet derived growth factor receptor like	7.08E-05	0.348238505	7.08E-05	0.124525712	0.196647397	0.443631546	7.08E-05	7.08E-05	0.160105136	0.118226454	1.354224287	0.437466699	0.764950349	Stable
5159	PDGFRB	platelet derived growth factor receptor beta	1.945965768	2.063558422	0.433662328	0.58525856	0.820911433	0.570306197	0.695949824	0.09052039	0.544421961	1.25711127	0.433073805	-1.207315182	0.201404717	Stable
5160	PDHA1	pyruvate dehydrogenase E1 subunit alpha 1	4.060560353	1.570558311	5.046381929	10.98421862	1.921025591	0.847322082	0.975186258	3.727434596	1.867742132	5.415429803	0.344892686	-1.53578056	0.173518969	Stable
5162	PDHB	pyruvate dehydrogenase E1 subunit beta	11.38729387	4.128442674	9.662557816	14.70830731	12.53793433	3.044954166	8.217027081	1.363744232	6.290914952	9.971650418	0.630880014	-0.664562448	0.317320352	Stable
5165	PDK3	pyruvate dehydrogenase kinase 3	0.354268671	1.170195778	0.517182481	0.529968869	1.051298713	1.320551465	0.062060912	7.08E-05	0.608495473	0.64290395	0.946479599	-0.079356685	0.932240185	Stable
5167	ENPP1	ectonucleotide pyrophosphatase/phosphodiesterase 1	0.016550407	0.285905593	7.08E-05	7.08E-05	0.022786545	0.191041912	0.014885737	7.08E-05	0.057196249	0.0756494	0.756070088	-0.403408116	0.833289285	Stable
5175	PECAM1	platelet and endothelial cell adhesion molecule 1	4.277137939	2.444071398	4.090413683	1.197381038	3.568529506	2.185068342	2.597535931	4.210665334	3.140449778	3.002251015	1.046031715	0.064926594	0.878818121	Stable
5176	SERPINF1	serpin family F member 1	31.63137186	43.87547577	30.72435587	29.38162904	42.0937943	77.2611649	26.48291772	44.16469044	47.50064184	33.90320814	1.401066284	0.486525211	0.298237879	Stable
5184	PEPD	peptidase D	7.380069789	5.066561523	2.524512486	2.500635067	6.570339834	1.759215951	4.917897383	3.178020287	4.106368364	4.367944716	0.940114546	-0.089091546	0.873150574	Stable
5196	PF4	platelet factor 4	7.934713133	4.528464279	78.77080756	7.293449529	1.83442425	14.26904995	65.10361911	13.05448291	23.56539406	24.63185863	0.956703853	-0.063855686	0.964497618	Stable
5201	PFDN1	prefoldin subunit 1	1.795654459	6.096920203	1.060368436	5.607270137	3.292375149	4.518710229	1.856421339	1.503424812	2.792732882	3.640053309	0.767223072	-0.382281989	0.589992265	Stable
5202	PFDN2	prefoldin subunit 2	1.644939087	0.074903667	0.033064465	3.099346411	1.864353673	1.275438869	2.110729253	7.08E-05	1.312648149	1.213063408	1.082093599	0.113825295	0.91329307	Stable
5203	PFDN4	prefoldin subunit 4	13.3553484	17.43465377	11.56595525	10.64623305	6.176961902	21.21519186	31.12364063	5.240892717	15.93917178	13.25054762	1.202906645	0.266524682	0.701013715	Stable
5204	PFDN5	prefoldin subunit 5	3.036665574	0.711193715	2.121550116	1.750382072	3.387705905	3.7057193	3.423904475	0.827052883	2.836095641	1.904947869	1.488804857	0.574154667	0.30780361	Stable
5211	PFKL	phosphofructokinase, liver type	4.328588584	3.304723942	2.789223387	2.712422697	3.355143801	2.88074899	2.485714467	3.939282468	3.165222432	3.283739653	0.963907851	-0.053032863	0.815901954	Stable
5212	VIT	vitrin	0.210166458	0.44839543	0.332088161	0.857312995	0.311376854	0.391828027	0.383841051	0.10120949	0.297063856	0.461990761	0.643008217	-0.637090921	0.345708238	Stable
5213	PFKM	phosphofructokinase, muscle	11.59174958	12.15747481	7.96877401	9.037521704	17.93964103	11.07113954	5.397169991	18.24218701	13.16253439	10.18888003	1.291852918	0.369441823	0.414542857	Stable
5214	PFKP	phosphofructokinase, platelet	28.46352061	28.8708775	24.74497984	33.38622701	85.78243891	36.24054982	17.41956342	18.70849409	39.53776156	28.86640124	1.369681008	0.453839936	0.553756705	Stable
5216	PFN1	profilin 1	234.2620612	561.9432293	256.0295219	335.9655691	401.5392426	421.4842999	563.7070648	210.7569007	399.371877	347.0500954	1.150761467	0.202588819	0.633603487	Stable
5217	PFN2	profilin 2	7.643922706	13.3654946	4.647485778	20.39262899	30.93677032	31.72052478	33.80682704	0.977764058	24.36047155	11.51238302	2.116023373	1.081355563	0.205144933	Stable
5223	PGAM1	phosphoglycerate mutase 1	203.9304243	107.4470911	90.3737654	43.50913428	143.993782	100.3097864	125.9062093	105.3255639	118.8838354	111.3151038	1.067993753	0.094903208	0.841434523	Stable
5224	PGAM2	phosphoglycerate mutase 2	1.148480766	1.58008534	1.159746845	0.395565982	19.19085721	1.173482648	1.653926679	7.08E-05	5.504584334	1.070969733	5.139813165	2.361715918	0.404231301	Stable
5226	PGD	phosphogluconate dehydrogenase	6.854249581	2.441987952	2.563141573	0.43450825	2.495365686	1.794569734	6.440969158	6.148121407	4.219756496	3.073471839	1.372960846	0.457290483	0.550725706	Stable
5230	PGK1	phosphoglycerate kinase 1	76.52542709	95.23999239	51.5820297	58.31136118	131.9485747	69.72292017	82.22975032	62.94390123	86.71128661	70.41470259	1.231437234	0.300343096	0.416593591	Stable
5236	PGM1	phosphoglucomutase 1	7.704936167	10.14354028	1.583284286	1.93611795	8.650850455	3.157881746	3.074958065	0.804749926	3.922110048	5.341969671	0.734206723	-0.445741769	0.61939927	Stable
5239	PGM5	phosphoglucomutase 5	66.20027926	196.2984809	58.30959015	77.35350562	180.4910513	170.2679115	29.45160574	67.83665022	112.0118047	99.54046398	1.125289156	0.170295766	0.810012689	Stable
5245	PHB1	prohibitin 1	16.50461277	22.07505591	23.41939222	33.46536103	18.71420343	16.86024854	3.700682424	21.43229562	15.1768575	23.86610548	0.635916803	-0.653090064	0.152217016	Stable
5250	SLC25A3	solute carrier family 25 member 3	6.145793052	17.22441514	12.2147206	9.99983305	23.38929023	17.35403278	4.48924844	10.76706987	13.99991033	11.39619046	1.228472829	0.296865948	0.604284644	Stable
5265	SERPINA1	serpin family A member 1	188.0642305	244.4071398	291.2633154	181.6729702	233.6989153	541.8040356	247.091068	358.1468088	345.1852069	226.351914	1.524993542	0.608803133	0.196021016	Stable
5267	SERPINA4	serpin family A member 4	1.322820335	4.387926386	0.405300446	0.470285157	2.300131622	1.582447034	1.121571921	0.901940048	1.476522656	1.646583081	0.896719196	-0.157271813	0.872339608	Stable
5269	SERPINB6	serpin family B member 6	11.28802914	17.24127211	6.271127295	7.874251594	14.91205814	12.61852497	6.693823129	3.709906527	9.483578192	10.66867003	0.888918503	-0.169876938	0.749844521	Stable
5270	SERPINE2	serpin family E member 2	0.014375203	3.872178833	1.155680625	1.966647022	0.190578375	15.00928806	0.01251951	0.975376614	4.04694064	1.752220421	2.309607052	1.207647417	0.580166406	Stable
5297	PI4KA	phosphatidylinositol 4-kinase alpha	0.201277079	0.130857446	0.039800158	0.075075279	0.105631466	0.120898252	0.002153554	0.015899168	0.06114561	0.111752491	0.547152101	-0.869986155	0.319358075	Stable
5300	PIN1	peptidylprolyl cis/trans isomerase, NIMA-interacting 1	0.762385426	1.350944177	7.08E-05	0.5982532	2.768748799	2.099897864	0.969370485	2.209020263	2.011759353	0.677913401	2.967575727	1.569284845	0.032135211	Up
5305	PIP4K2A	phosphatidylinositol-5-phosphate 4-kinase type 2 alpha	9.94842674	9.620405961	6.250592886	6.686824783	9.324262484	10.04734073	6.774054368	6.275653221	8.105327701	8.126562593	0.997386977	-0.003774729	0.987863301	Stable
5306	PITPNA	phosphatidylinositol transfer protein alpha	3.699328336	0.584387623	1.362427565	0.595046189	3.861727006	1.344670927	1.797470544	1.26504307	2.067227887	1.560297428	1.324893478	0.405876371	0.615452824	Stable
5313	PKLR	pyruvate kinase L/R	0.386566746	0.032664643	0.481359085	0.278510105	0.364778705	0.248002408	2.059312528	0.706894946	0.844747147	0.294775145	2.865733973	1.51890469	0.280565546	Stable
5315	PKM	pyruvate kinase M1/2	74.24732182	88.91862825	65.64220409	65.2113272	106.1956221	83.23376295	50.57925348	24.73503718	66.18591893	73.50487034	0.900429028	-0.151315528	0.718540453	Stable
5327	PLAT	plasminogen activator, tissue type	0.072848457	7.08E-05	7.08E-05	0.336402889	0.390066297	7.08E-05	0.258550785	0.145192855	0.198470184	0.102348237	1.939165647	0.955436046	0.435839212	Stable
5333	PLCD1	phospholipase C delta 1	1.08199899	5.198386825	0.970992927	2.034827229	3.667185753	4.216596079	0.930378367	1.314816742	2.532244235	2.321551493	1.090755145	0.125327279	0.87555017	Stable
5339	PLEC	plectin	24.45521903	15.2190038	17.74721909	25.01468056	28.37752748	15.97348215	11.60378991	15.39991991	17.83867986	20.60903062	0.865575882	-0.208267793	0.554131136	Stable
5340	PLG	plasminogen	9.274854287	7.359677799	11.56229565	9.390501088	8.282690833	11.24162659	13.22295413	18.83481707	12.89552216	9.396832206	1.372326532	0.456623798	0.218476996	Stable
5341	PLEK	pleckstrin	1.056529573	7.08E-05	1.464245705	0.593026189	0.552433419	1.331902659	0.892364356	0.193830226	0.742632665	0.778468067	0.953966767	-0.067989086	0.931262801	Stable
5345	SERPINF2	serpin family F member 2	1.613152824	0.601377177	1.470853312	2.256152591	1.974787703	0.957094119	9.636472347	2.100739104	3.667273318	1.485383976	2.468905938	1.303871873	0.358302572	Stable
5346	PLIN1	perilipin 1	7.85672904	0.504023434	5.653061904	4.94816704	1.235170681	0.146908118	20.10274983	3.510449187	6.248819454	4.740495355	1.318178584	0.398545837	0.77581546	Stable
5351	PLOD1	procollagen-lysine,2-oxoglutarate 5-dioxygenase 1	0.217857117	0.462316636	0.049010146	0.051351732	0.051096177	1.728683138	0.064720307	0.016367288	0.465216728	0.195133908	2.384089638	1.25343848	0.572540783	Stable
5355	PLP2	proteolipid protein 2	14.32671503	7.08E-05	7.08E-05	7.08E-05	0.301968485	1.134213652	7.08E-05	7.08E-05	0.359080934	3.581731858	0.100253438	-3.318276377	0.43503722	Stable
5358	PLS3	plastin 3	24.14947828	93.00312915	11.91443027	12.18830523	29.37240369	56.92835672	15.24261365	7.275962003	27.20483402	35.31383573	0.770373239	-0.376370507	0.731764318	Stable
5371	PML	PML nuclear body scaffold	0.503475543	0.254578144	0.490487748	0.621472787	7.08E-05	0.992550165	0.021776106	7.08E-05	0.253616968	0.467503556	0.542492062	-0.882326068	0.458908739	Stable
5411	PNN	pinin, desmosome associated protein	0.092611162	7.08E-05	0.337862193	0.458914848	7.08E-05	0.260931374	7.08E-05	7.08E-05	0.065285944	0.222364751	0.293598438	-1.768083802	0.263596274	Stable
5444	PON1	paraoxonase 1	4.136524133	8.686264599	7.568657994	3.386103113	11.43193129	8.460218811	3.090422735	19.57704015	10.63990325	5.94438746	1.789907424	0.839884972	0.273558268	Stable
5445	PON2	paraoxonase 2	0.331398725	7.08E-05	0.549244623	0.060137691	1.35014955	2.341676837	0.015148768	1.081209888	1.197046261	0.23521296	5.089201981	2.34743945	0.135731358	Stable
5464	PPA1	inorganic pyrophosphatase 1	11.37153543	4.804426153	2.334823338	4.177443324	5.490663593	1.347651163	3.02790317	1.862991999	2.932302481	5.672057061	0.516973375	-0.951838114	0.272652712	Stable
5473	PPBP	pro-platelet basic protein	1.700026296	0.750362497	7.08E-05	1.62728702	1.022450075	15.06041956	24.02178812	1.813006781	10.47941613	1.019436653	10.27961483	3.361714303	0.186421804	Stable
5476	CTSA	cathepsin A	7.08E-05	7.08E-05	7.08E-05	7.08E-05	1.258698533	7.08E-05	0.906811266	0.052424038	0.554501159	0.0000708	7831.937278	12.9351535	0.175141174	Stable
5478	PPIA	peptidylprolyl isomerase A	330.9273182	575.3151636	346.2386054	345.9406207	538.064525	441.2502788	320.4491202	257.2546376	389.2546404	399.605427	0.974097482	-0.037861938	0.90792389	Stable
5479	PPIB	peptidylprolyl isomerase B	39.53618436	107.4925481	88.58462875	62.17226842	37.78866843	47.65602353	24.25970612	20.38544679	32.52246122	74.44640741	0.436857363	-1.194765789	0.059924656	Stable
5493	PPL	periplakin	2.855914878	0.1999161	1.711146564	7.709944377	2.026332822	0.193350134	3.582648657	1.972361107	1.94367318	3.11923048	0.623125862	-0.682404501	0.541476184	Stable
5495	PPM1B	protein phosphatase, Mg2+/Mn2+ dependent 1B	0.628667623	4.136018841	1.064434656	2.510630943	0.650784831	0.020605996	0.652476917	1.417597714	0.685366365	2.084938016	0.328722657	-1.605057198	0.176672271	Stable
5500	PPP1CB	protein phosphatase 1 catalytic subunit beta	14.28226814	26.20974892	11.62389888	13.19788874	35.85572649	29.97767091	2.345739373	8.795464285	19.24365026	16.32845117	1.178534943	0.236994534	0.755884057	Stable
5501	PPP1CC	protein phosphatase 1 catalytic subunit gamma	1.745416002	0.663823732	0.7768716	0.974577119	5.071097416	7.08E-05	0.800342958	0.520039683	1.597887714	1.040172113	1.536176267	0.619343766	0.670063037	Stable
5504	PPP1R2	protein phosphatase 1 regulatory inhibitor subunit 2	1.200470161	0.688692499	0.993092831	0.742818561	3.381470609	2.525896345	1.603831721	0.309340202	1.955134719	0.906268513	2.157345964	1.109257554	0.209115834	Stable
5510	PPP1R7	protein phosphatase 1 regulatory subunit 7	2.3427553	8.053086462	5.353381514	4.823843328	6.707100672	2.046136739	3.890620299	2.581159307	3.806254254	5.143266651	0.740046067	-0.434313016	0.426783942	Stable
5516	PPP2CB	protein phosphatase 2 catalytic subunit beta	9.98640863	4.44266419	6.039962706	1.906296919	15.43166619	11.73394994	5.856219568	8.951101452	10.49323429	5.593833111	1.875857588	0.907550305	0.115531547	Stable
5518	PPP2R1A	protein phosphatase 2 scaffold subunit Aalpha	20.67723316	15.93665619	5.412138388	15.49548257	18.96084405	15.11885557	9.597083699	17.72027363	15.34926424	14.38037758	1.067375606	0.094067946	0.809850396	Stable
5520	PPP2R2A	protein phosphatase 2 regulatory subunit Balpha	0.391496311	1.612151466	1.393351165	1.742302072	1.634479073	2.47607965	0.579515395	7.08E-05	1.17253623	1.284825254	0.912603661	-0.131939654	0.866004165	Stable
5524	PTPA	protein phosphatase 2 phosphatase activator	7.156623138	2.405811756	3.637436811	3.155364968	9.047969565	5.863322719	13.62477121	4.404078513	8.235035502	4.088809168	2.014042515	1.010094138	0.137523359	Stable
5525	PPP2R5A	protein phosphatase 2 regulatory subunit B'alpha	7.08E-05	0.14956679	0.194078632	0.150512908	2.202860996	0.418460237	0.284325236	0.341797351	0.811860955	0.123557283	6.570725242	2.716052616	0.235051329	Stable
5528	PPP2R5D	protein phosphatase 2 regulatory subunit B'delta	0.213641397	7.074813928	0.075983414	1.8350763	0.298158026	0.267081764	7.08E-05	0.637266202	0.300644198	2.29987876	0.130721759	-2.935428788	0.310464176	Stable
5529	PPP2R5E	protein phosphatase 2 regulatory subunit B'epsilon	0.109492899	0.011671653	7.08E-05	7.08E-05	0.917322975	7.08E-05	7.08E-05	7.08E-05	0.229383844	0.030326538	7.563799196	2.919111063	0.450428548	Stable
5536	PPP5C	protein phosphatase 5 catalytic subunit	1.207999196	1.68365154	1.582369387	1.674246814	3.989481305	0.973003321	0.097089052	0.736722885	1.449074141	1.537066734	0.942752913	-0.085048392	0.925964771	Stable
5537	PPP6C	protein phosphatase 6 catalytic subunit	0.525752864	0.354413081	7.08E-05	7.08E-05	0.560650155	0.460344244	0.249020847	7.08E-05	0.317521512	0.220076886	1.442775372	0.528846702	0.609824182	Stable
5538	PPT1	palmitoyl-protein thioesterase 1	8.128528522	7.860462422	1.615631064	1.406211555	4.567285453	8.14481047	5.627686104	0.486917676	4.706674926	4.752708391	0.990314267	-0.014041671	0.985689073	Stable
5547	PRCP	prolylcarboxypeptidase	1.506480282	0.484079175	0.729317161	0.455624539	0.356783669	0.105325057	0.692381054	0.404626413	0.389779048	0.793875289	0.490982719	-1.026255847	0.207491774	Stable
5549	PRELP	proline and arginine rich end leucine rich repeat protein	402.1500963	745.4379883	642.4627088	1213.999183	742.7346707	723.5838402	537.2717307	768.3640718	692.9885784	751.0124941	0.922739081	-0.116005335	0.762940646	Stable
5550	PREP	prolyl endopeptidase	2.415351891	0.960373839	0.58325855	0.390484745	2.223645317	1.400667229	0.758403301	0.129012634	1.12793212	1.087367256	1.037305578	0.052840958	0.951588515	Stable
5553	PRG2	proteoglycan 2, pro eosinophil major basic protein	7.08E-05	7.08E-05	0.377345186	7.08E-05	0.574256957	7.08E-05	2.720592411	4.59295857	1.971969685	0.094389397	20.89185605	4.384868763	0.171974884	Stable
5562	PRKAA1	protein kinase AMP-activated catalytic subunit alpha 1	0.547410622	1.613950806	0.628922197	1.109438151	1.069325649	1.029262586	0.181134909	0.399791084	0.669878557	0.974930444	0.687103948	-0.541399723	0.395071141	Stable
5566	PRKACA	protein kinase cAMP-activated catalytic subunit alpha	2.176281484	3.852291395	0.321028043	0.433217116	1.834701374	2.319763335	0.620780951	0.398068498	1.29332854	1.69570451	0.762708675	-0.390795986	0.692358931	Stable
5567	PRKACB	protein kinase cAMP-activated catalytic subunit beta	7.411856051	11.86351954	2.452540397	2.725542285	9.481391958	7.62750573	9.055291526	2.446918473	7.152776922	6.113364568	1.170022962	0.226536844	0.72009712	Stable
5568	PRKACG	protein kinase cAMP-activated catalytic subunit gamma	0.16437269	0.449058345	0.327086711	0.243920208	0.327962743	0.350995868	0.159220017	7.08E-05	0.209562357	0.296109489	0.707719155	-0.498751127	0.431335821	Stable
5571	PRKAG1	protein kinase AMP-activated non-catalytic subunit gamma 1	0.324368034	0.804418447	0.104829176	0.267389692	0.121733773	0.760559223	0.032931817	7.08E-05	0.228823903	0.375251337	0.609788375	-0.713619447	0.554994624	Stable
5573	PRKAR1A	protein kinase cAMP-dependent type I regulatory subunit alpha	4.573315868	15.05516919	4.768659125	6.334886636	9.852045698	7.82706469	4.972089818	3.575121719	6.556580481	7.683007705	0.853387206	-0.228727613	0.710820639	Stable
5576	PRKAR2A	protein kinase cAMP-dependent type II regulatory subunit alpha	11.18431973	16.69143181	7.599154641	6.979412414	21.78196934	10.33616068	5.198376278	4.186488687	10.37574875	10.61357965	0.977591829	-0.032695867	0.960967278	Stable
5577	PRKAR2B	protein kinase cAMP-dependent type II regulatory subunit beta	0.447768771	0.139177972	0.041300593	0.031497423	0.249134738	0.31409353	0.292863849	0.108154232	0.241061587	0.16493619	1.461544538	0.547493793	0.516603563	Stable
5579	PRKCB	protein kinase C beta	0.490922663	1.401325685	0.675134784	0.399418559	1.006196735	0.567515878	0.491974786	0.341948455	0.601908964	0.741700423	0.811525712	-0.30129129	0.624403638	Stable
5580	PRKCD	protein kinase C delta	0.043963364	0.076682172	7.08E-05	0.474012786	0.700584066	0.101170257	0.044744447	7.08E-05	0.211642393	0.148682281	1.423454038	0.50939591	0.762206056	Stable
5589	PRKCSH	protein kinase C substrate 80K-H	14.6257214	2.042723964	7.105108951	5.541463951	4.777899915	4.138291832	10.76301411	4.206736629	5.971485622	7.328754567	0.814802238	-0.295478152	0.679972928	Stable
5591	PRKDC	protein kinase, DNA-activated, catalytic subunit	0.513509765	0.464816771	0.195231405	0.241108867	0.601858537	0.513900843	0.168987873	0.095032356	0.344944902	0.353666702	0.975338929	-0.036024455	0.955323126	Stable
5592	PRKG1	protein kinase cGMP-dependent 1	7.696450851	13.67573863	7.328547722	8.177668091	13.36653597	11.03841538	2.404557992	4.154152421	7.740915441	9.219601324	0.839614986	-0.252200177	0.648032569	Stable
5594	MAPK1	mitogen-activated protein kinase 1	8.567071195	18.48168001	9.688175	7.778874274	7.423189842	8.174466743	5.078624215	7.044470605	6.930187851	11.12895012	0.622717128	-0.683351134	0.18929214	Stable
5595	MAPK3	mitogen-activated protein kinase 3	0.862956622	50.51787998	34.29043053	0.650190107	0.394735841	0.438722922	1.971547219	1.035939116	0.960236275	21.58036431	0.044495832	-4.490185973	0.196789511	Stable
5604	MAP2K1	mitogen-activated protein kinase kinase 1	0.487111005	0.927758441	0.113234052	0.481738766	0.485923589	0.779565534	0.285356214	7.08E-05	0.387729034	0.502460566	0.771660625	-0.373961603	0.641309812	Stable
5605	MAP2K2	mitogen-activated protein kinase kinase 2	1.426475876	2.226256604	1.421916358	0.798441448	2.45047155	2.107348455	1.305522193	1.078187807	1.735382501	1.468272572	1.181921215	0.241133871	0.563858978	Stable
5606	MAP2K3	mitogen-activated protein kinase kinase 3	0.180144602	0.175132565	0.058671484	0.10832198	0.193349618	0.274590791	0.130049948	7.08E-05	0.149515289	0.130567658	1.145117342	0.195495442	0.78320346	Stable
5610	EIF2AK2	eukaryotic translation initiation factor 2 alpha kinase 2	1.255597777	1.494550418	0.322247909	0.784509695	1.206474461	1.453449551	0.216809393	0.169330216	0.761515905	0.96422645	0.789768737	-0.340497835	0.648764408	Stable
5627	PROS1	protein S	2.005228292	0.702424302	0.495489199	0.164165609	1.279011744	1.798514165	1.633042765	0.869634003	1.395050669	0.841826851	1.657170555	0.728722092	0.282408978	Stable
5630	PRPH	peripherin	1.572477183	0.101249787	0.827109744	1.189655059	0.229167933	0.061576941	1.509986285	0.38096352	0.54542367	0.922622943	0.591166385	-0.758363859	0.437545922	Stable
5631	PRPS1	phosphoribosyl pyrophosphate synthetase 1	5.591284395	2.945045425	1.261910614	1.895405579	4.997243792	3.359924236	7.011575845	2.511107471	4.469962836	2.923411503	1.529022798	0.612609918	0.30425548	Stable
5635	PRPSAP1	phosphoribosyl pyrophosphate synthetase associated protein 1	0.455311274	0.211545516	0.042790863	7.08E-05	0.238105192	0.217644903	0.157818945	7.08E-05	0.15340996	0.177429613	0.864624327	-0.209854666	0.845579311	Stable
5636	PRPSAP2	phosphoribosyl pyrophosphate synthetase associated protein 2	0.892493602	7.08E-05	0.334161933	7.08E-05	1.038786552	0.773312881	0.914239595	0.595621927	0.830490239	0.306699284	2.707832339	1.437138414	0.083196914	Stable
5641	LGMN	legumain	0.748324045	7.08E-05	1.376069732	2.287389705	7.08E-05	7.08E-05	0.258405391	1.069182006	0.331932249	1.102963571	0.300945796	-1.732424433	0.223476005	Stable
5654	HTRA1	HtrA serine peptidase 1	1.549984362	61.22110958	13.17943121	9.694125832	4.097421216	54.04600075	1.574620677	0.399458655	15.02937532	21.41116275	0.701941109	-0.510578097	0.745269129	Stable
5657	PRTN3	proteinase 3	15.73554684	1.010717468	1.693072218	0.291338146	3.037005114	2.644667527	25.86961797	2.820628998	8.592979902	4.682668668	1.835060414	0.87582756	0.591915267	Stable
5660	PSAP	prosaposin	0.212334928	0.092177327	7.08E-05	7.08E-05	7.08E-05	0.038407065	7.08E-05	7.08E-05	0.009654866	0.076163464	0.126765063	-2.979770912	0.27935404	Stable
5682	PSMA1	proteasome 20S subunit alpha 1	11.56104081	0.618139446	6.98515547	2.305923725	8.033556095	1.997050494	4.564721319	1.251866797	3.961798676	5.367564863	0.738099823	-0.43811215	0.648494598	Stable
5683	PSMA2	proteasome 20S subunit alpha 2	9.482677182	10.13975219	0.229822736	5.570618591	0.972442996	3.908784419	6.485116166	1.71886896	3.271303135	6.355717675	0.514702399	-0.958189588	0.291560097	Stable
5684	PSMA3	proteasome 20S subunit alpha 3	17.5982757	7.897017426	5.837058345	5.20285364	16.61775816	10.0038059	10.94594662	3.518004389	10.27137877	9.133801278	1.124545899	0.169342546	0.782342136	Stable
5686	PSMA5	proteasome 20S subunit alpha 5	28.31671118	7.903646572	9.282976209	13.15165781	18.97192902	11.51978198	15.86913107	10.40321133	14.19101335	14.66374794	0.96776168	-0.04727628	0.930380767	Stable
5687	PSMA6	proteasome 20S subunit alpha 6	16.03859383	14.37634465	5.918179427	5.940257768	9.913151604	8.744217799	17.83988523	5.45092734	10.48704549	10.56834392	0.992307364	-0.011141035	0.98348085	Stable
5688	PSMA7	proteasome 20S subunit alpha 7	13.80143357	15.59080418	7.579026854	9.672259853	12.68148472	13.11713019	10.91356334	6.983726779	10.92397626	11.66088111	0.936805388	-0.094178721	0.761350976	Stable
5689	PSMB1	proteasome 20S subunit beta 1	7.372123223	7.486578592	3.388990789	3.99189487	5.015811119	4.498403717	9.409128474	2.699534216	5.405719382	5.559896869	0.972269722	-0.040571501	0.934390219	Stable
5690	PSMB2	proteasome 20S subunit beta 2	6.105656161	6.571377647	1.644013277	2.942952595	7.71555597	5.141199779	5.224018552	2.758585677	5.209839995	4.31599992	1.207099187	0.271544227	0.590540502	Stable
5691	PSMB3	proteasome 20S subunit beta 3	22.05508683	8.111422946	6.826166281	4.600393842	24.25807488	20.28021577	22.46078164	8.377812703	18.84422125	10.39826747	1.812246251	0.857779004	0.164922501	Stable
5692	PSMB4	proteasome 20S subunit beta 4	20.30145489	9.446154125	6.741995533	3.201804143	19.30447817	9.458890148	16.38990715	4.473284165	12.40663991	9.922852173	1.25030986	0.322285677	0.636250839	Stable
5693	PSMB5	proteasome 20S subunit beta 5	2.814296424	10.75664157	5.286898822	5.615808282	5.838038893	7.264764225	2.376668714	4.2430016	4.930618358	6.118411275	0.805865794	-0.311388498	0.57283442	Stable
5694	PSMB6	proteasome 20S subunit beta 6	0.95246997	2.133448561	0.892047272	1.116851759	0.737150616	0.752568099	1.603699544	0.846303539	0.98493045	1.273704391	0.77328025	-0.370936729	0.452642518	Stable
5695	PSMB7	proteasome 20S subunit beta 7	5.444879025	3.22328015	0.617760424	0.805584335	5.254969383	4.100454518	3.282739791	0.419646155	3.264452462	2.522875984	1.293940916	0.371771743	0.646801971	Stable
5696	PSMB8	proteasome 20S subunit beta 8	3.961430314	1.538056555	2.201248021	2.05977527	3.915211995	0.438810576	2.634941928	1.141772389	2.032684222	2.44012754	0.833023762	-0.263570447	0.681380564	Stable
5698	PSMB9	proteasome 20S subunit beta 9	1.540152171	0.31348284	0.362300173	7.08E-05	0.753487093	7.08E-05	0.509237059	7.08E-05	0.315716438	0.554001496	0.569883728	-0.811260495	0.567157816	Stable
5699	PSMB10	proteasome 20S subunit beta 10	0.762681739	0.09732912	7.08E-05	7.08E-05	7.125281229	7.08E-05	0.365442059	7.08E-05	1.872716222	0.215038115	8.708764138	3.122468	0.414996818	Stable
5700	PSMC1	proteasome 26S subunit, ATPase 1	2.654691673	1.508111756	1.176520001	1.962253002	2.583075524	3.106165881	1.435306466	0.825904492	1.987613091	1.825394108	1.088867923	0.122828969	0.801454075	Stable
5701	PSMC2	proteasome 26S subunit, ATPase 2	3.53945421	2.368688539	2.357187546	4.060200025	3.860064261	5.025642578	1.392216871	1.544887762	2.955702868	3.08138258	0.959213207	-0.060076571	0.904585504	Stable
5702	PSMC3	proteasome 26S subunit, ATPase 3	7.679884282	6.828588509	6.517743518	8.295119638	5.947502989	7.506689289	2.887663723	5.675165744	5.504255436	7.330333987	0.750887401	-0.41333151	0.154225595	Stable
5704	PSMC4	proteasome 26S subunit, ATPase 4	2.595294462	1.801745039	1.795784927	2.371938159	4.410710228	5.15098781	0.967929759	1.101669376	2.907824293	2.141190647	1.358040816	0.441526841	0.536780217	Stable
5705	PSMC5	proteasome 26S subunit, ATPase 5	2.924336155	1.360243921	3.175920878	2.791973213	2.337266277	3.319165122	1.05783633	0.969453336	1.920930266	2.563118542	0.749450419	-0.416095056	0.393846268	Stable
5706	PSMC6	proteasome 26S subunit, ATPase 6	5.89433139	7.974673136	4.09386997	6.632472205	7.181260336	7.549931933	3.089233145	4.001537335	5.455490687	6.148836675	0.887239485	-0.172604523	0.635565622	Stable
5707	PSMD1	proteasome 26S subunit, non-ATPase 1	1.592141566	1.287399078	0.795474555	1.081345574	1.33839948	0.826913307	0.689036984	0.581780796	0.859032642	1.189090193	0.722428498	-0.469073291	0.213505791	Stable
5708	PSMD2	proteasome 26S subunit ubiquitin receptor, non-ATPase 2	2.082538947	2.741057135	1.256299231	1.792677124	3.441329456	2.478124911	0.966872345	0.992662917	1.969747407	1.968143109	1.000815133	0.001175509	0.998216553	Stable
5709	PSMD3	proteasome 26S subunit, non-ATPase 3	3.668888949	4.67752536	2.432005988	2.339659808	2.507836279	2.439995417	1.161832935	0.815901405	1.731391509	3.279520026	0.52794052	-0.921552695	0.073301025	Stable
5710	PSMD4	proteasome 26S subunit ubiquitin receptor, non-ATPase 4	1.692753168	4.018209447	3.131802394	6.669540247	1.201015112	4.01849802	2.447779763	0.891664973	2.139739467	3.878076314	0.551752801	-0.857906048	0.224887683	Stable
5711	PSMD5	proteasome 26S subunit, non-ATPase 5	13.26672399	3.422533336	2.213446681	3.27968868	9.198448056	5.296347374	3.204226849	3.244203859	5.235806535	5.545598172	0.944137381	-0.082931294	0.920655214	Stable
5713	PSMD7	proteasome 26S subunit, non-ATPase 7	1.978964219	3.047134272	1.713606627	1.388510524	2.740066435	2.511141254	1.019042477	1.522826571	1.948269184	2.032053911	0.958768453	-0.060745655	0.882488923	Stable
5714	PSMD8	proteasome 26S subunit, non-ATPase 8	1.438059005	1.798676692	1.125570268	1.109854646	2.836644251	1.986385923	0.50775668	0.846394201	1.544295264	1.368040153	1.128837674	0.174838042	0.769985624	Stable
5716	PSMD10	proteasome 26S subunit, non-ATPase 10	1.021860997	1.529817474	0.843272967	0.809020417	2.304704173	1.728390958	1.844393262	0.71825797	1.648936591	1.050992964	1.568932093	0.649782911	0.178025752	Stable
5717	PSMD11	proteasome 26S subunit, non-ATPase 11	7.52809141	5.598597834	13.65192594	16.19748463	25.60074208	4.915490707	2.658205022	4.459382593	9.408455101	10.74402495	0.875691851	-0.191504808	0.833346576	Stable
5718	PSMD12	proteasome 26S subunit, non-ATPase 12	2.485793481	1.167979749	1.323208876	1.382450524	3.358192168	1.827878257	0.619287355	0.877612297	1.670742519	1.589858158	1.050875206	0.071591356	0.911809813	Stable
5719	PSMD13	proteasome 26S subunit, non-ATPase 13	1.997416414	2.278721558	0.948628719	0.65314722	1.822785029	2.996598371	0.070369538	0.834275656	1.431007149	1.469478478	0.97381974	-0.03827335	0.960872658	Stable
5720	PSME1	proteasome activator subunit 1	12.24875546	8.661642057	4.564534897	2.546241253	2.695865111	4.556401452	11.84924199	3.893649047	5.7487894	7.005293417	0.820635062	-0.285187299	0.689239245	Stable
5721	PSME2	proteasome activator subunit 2	6.796199246	11.01347362	2.763402892	1.988929497	9.063904212	1.190195346	2.179328945	1.815726653	3.562288789	5.640501314	0.631555351	-0.663018913	0.483213241	Stable
5725	PTBP1	polypyrimidine tract binding protein 1	2.873020197	3.895286142	2.167498398	2.264274241	5.658185228	5.452955869	0.633456694	1.122400851	3.216749661	2.800019745	1.148831063	0.200166664	0.784448973	Stable
5730	PTGDS	prostaglandin D2 synthase	3.948904372	9.302775169	32.98924023	33.65278371	9.244866375	34.94180959	7.409824154	19.40115504	17.74941379	19.97342587	0.888651446	-0.17031043	0.832009905	Stable
5738	PTGFRN	prostaglandin F2 receptor inhibitor	2.40498095	0.071880776	0.22323546	0.77201485	0.622892271	0.049210421	0.702188563	0.346814005	0.430276315	0.868028009	0.495694045	-1.012478168	0.480119216	Stable
5740	PTGIS	prostaglandin I2 synthase	20.44152995	38.84111296	12.0888711	27.3887012	38.54383213	23.37586317	6.400787451	18.93031483	21.8126994	24.6900538	0.883460991	-0.178761661	0.752923446	Stable
5747	PTK2	protein tyrosine kinase 2	0.148412215	2.568509937	0.335463123	0.13719965	0.892298651	2.711138483	0.117134965	0.101813906	0.955596501	0.797396231	1.198396059	0.261104785	0.858934897	Stable
5756	TWF1	twinfilin actin binding protein 1	1.017591402	0.369527534	1.589505602	1.993302693	1.598452915	1.936569228	1.201499153	0.454248982	1.29769257	1.242481808	1.044435871	0.062723913	0.911437984	Stable
5757	PTMA	prothymosin alpha	488.8888805	78.84137943	92.18323316	57.29511375	95.44991983	42.2959809	259.0530567	34.10720517	107.7265407	179.3021517	0.600810083	-0.73501907	0.567126907	Stable
5763	PTMS	parathymosin	56.32498786	0.457657294	7.08E-05	7.08E-05	7.662486668	1.706331366	24.84392701	7.08E-05	8.553203961	14.19569669	0.602520901	-0.730916806	0.728601553	Stable
5768	QSOX1	quiescin sulfhydryl oxidase 1	7.08E-05	0.059368737	0.347844762	0.306790105	7.08E-05	0.007202676	0.099625522	0.103358189	0.052564297	0.178518601	0.294447169	-1.76391929	0.248125487	Stable
5777	PTPN6	protein tyrosine phosphatase non-receptor type 6	0.202273767	7.08E-05	7.08E-05	7.08E-05	0.028791828	7.08E-05	7.08E-05	7.08E-05	0.007251057	0.050621542	0.14324054	-2.803488228	0.455838717	Stable
5781	PTPN11	protein tyrosine phosphatase non-receptor type 11	1.903000439	1.897261562	0.538001525	0.621118767	1.787451682	1.250179905	1.18661606	0.392054557	1.154075551	1.239845573	0.930822012	-0.103422767	0.863880566	Stable
5782	PTPN12	protein tyrosine phosphatase non-receptor type 12	0.120067219	0.035011361	0.054111218	0.058486289	0.088043773	0.101886098	0.957752155	7.08E-05	0.286938207	0.066919022	4.287842216	2.100251818	0.400295919	Stable
5813	PURA	purine rich element binding protein A	20.82538947	23.10920267	18.2325224	19.46738569	11.62993659	6.843878894	10.8469463	5.133911053	8.613668209	20.40862506	0.422060192	-1.244479332	0.001278235	Down
5814	PURB	purine rich element binding protein B	2.227328067	6.080820849	7.08E-05	11.44048873	4.981447707	5.786625462	3.13509845	10.77825157	6.170355797	4.937177112	1.249774043	0.321667281	0.696658854	Stable
5829	PXN	paxillin	0.243878753	0.37115641	0.240577887	0.454021034	0.868008707	0.44050522	0.248241005	0.038933468	0.3989221	0.327408521	1.218423084	0.285015181	0.719972938	Stable
5832	ALDH18A1	aldehyde dehydrogenase 18 family member A1	0.070393103	0.070117423	0.026080733	0.042320041	0.070913335	0.15186057	0.015925967	7.08E-05	0.059692668	0.052227825	1.142928468	0.192735113	0.846772873	Stable
5833	PCYT2	phosphate cytidylyltransferase 2, ethanolamine	0.441478862	0.892472445	0.188473348	7.08E-05	0.439186578	1.285840478	0.39914711	0.094016937	0.554547776	0.380623864	1.456944318	0.542945741	0.608199872	Stable
5834	PYGB	glycogen phosphorylase B	26.56173236	54.30596336	30.97646149	25.46033005	81.64497323	55.25562606	15.78585977	37.37709672	47.51588895	34.32612182	1.384248684	0.46910315	0.439271411	Stable
5836	PYGL	glycogen phosphorylase L	1.104384061	1.506823808	0.32503327	0.007812819	1.4967483	2.225389186	0.397428813	0.022552883	1.035529796	0.73601349	1.406944044	0.492564952	0.644007762	Stable
5837	PYGM	glycogen phosphorylase, muscle associated	0.508634076	2.092916069	2.476937716	1.039696089	6.026206287	2.457526219	0.417176008	0.913484397	2.453598228	1.529545988	1.604134984	0.681795546	0.532677211	Stable
5859	QARS1	glutaminyl-tRNA synthetase 1	0.928791898	0.661967571	0.053672067	0.062753279	1.367996354	1.242963059	0.17501513	0.015242469	0.700304253	0.426796204	1.64083993	0.714434505	0.538630024	Stable
5860	QDPR	quinoid dihydropteridine reductase	5.26789958	5.392715503	2.494829082	1.659981866	2.724270351	3.539176683	6.021440406	1.672359135	3.489311644	3.703856508	0.942075277	-0.086085752	0.877180288	Stable
5861	RAB1A	RAB1A, member RAS oncogene family	2.28551309	8.424129229	1.249305333	0.940778562	6.422494025	3.777449497	0.491089202	3.155959096	3.461747955	3.224931554	1.073433001	0.102232147	0.915819358	Stable
5862	RAB2A	RAB2A, member RAS oncogene family	10.56516105	20.21889505	14.84271837	9.674342327	26.6676706	29.8870951	11.44160914	5.13904859	18.28385586	13.8252792	1.322494511	0.403261735	0.525849786	Stable
5868	RAB5A	RAB5A, member RAS oncogene family	4.166020707	10.36154447	1.622685955	1.847883516	6.072347482	8.03845694	0.342932372	1.054585355	3.877080537	4.499533662	0.861662747	-0.214804782	0.829975622	Stable
5869	RAB5B	RAB5B, member RAS oncogene family	8.542153998	24.27214427	10.47966466	9.946313462	17.61817685	17.85658243	3.659972009	8.276270785	11.85275052	13.3100691	0.890510067	-0.167296175	0.784462973	Stable
5870	RAB6A	RAB6A, member RAS oncogene family	17.2844537	43.64440269	22.36217511	15.02234442	16.66625491	21.88720592	8.134813192	19.02369713	16.42799279	24.57834398	0.668392989	-0.581231495	0.317037842	Stable
5872	RAB13	RAB13, member RAS oncogene family	1.162434396	1.77541786	7.08E-05	0.049606619	7.08E-05	7.08E-05	7.08E-05	7.08E-05	0.0000708	0.746882419	9.4794E-05	-13.36484416	0.184783964	Stable
5878	RAB5C	RAB5C, member RAS oncogene family	21.4126272	55.63368659	25.2125951	21.02257745	40.72202906	43.53628513	16.41369896	17.04846505	29.43011955	30.82037159	0.954891782	-0.066590853	0.904554153	Stable
5879	RAC1	Rac family small GTPase 1	28.30862993	6.254504472	11.84042507	6.583950555	39.24218534	3.342101254	0.679903576	14.38903384	14.413306	13.24687751	1.08805309	0.121748952	0.913574489	Stable
5886	RAD23A	RAD23 homolog A, nucleotide excision repair protein	2.195137742	1.048920288	1.614065569	1.21377011	0.775615468	1.967540311	5.689544786	0.134014178	2.141678686	1.517973427	1.410880222	0.496595514	0.654114723	Stable
5887	RAD23B	RAD23 homolog B, nucleotide excision repair protein	10.55115354	4.870338804	10.65329224	10.5735547	8.442868674	6.833068233	14.24071449	4.565155425	8.520451706	9.162084821	0.929968656	-0.104746003	0.808019709	Stable
5898	RALA	RAS like proto-oncogene A	6.888056157	3.346203455	1.683394615	1.083323924	2.705425899	7.08E-05	2.912909467	1.646006589	1.816103189	3.250244538	0.558758939	-0.839702089	0.377278026	Stable
5901	RAN	RAN, member RAS oncogene family	21.19308649	30.21185901	17.65837219	10.56314233	29.2310703	20.44968018	25.66077883	21.61120281	24.23818303	19.90661501	1.217594404	0.284033633	0.390765956	Stable
5902	RANBP1	RAN binding protein 1	6.909336791	6.834838846	11.63894389	4.163074252	11.150373	4.892700665	10.31176296	3.294370402	7.412301757	7.386548445	1.003486515	0.00502123	0.992114767	Stable
5906	RAP1A	RAP1A, member of RAS oncogene family	15.64530618	5.222062346	4.852219939	3.503971155	1.126219266	4.513012718	7.234161359	2.314732653	3.797031499	7.305889905	0.519721971	-0.944188046	0.318013825	Stable
5908	RAP1B	RAP1B, member of RAS oncogene family	85.6181838	157.3342552	29.51262241	22.61983519	151.7532622	127.6417672	48.34229551	24.25280373	87.99753216	73.77122415	1.192843594	0.254404889	0.756104185	Stable
5912	RAP2B	RAP2B, member of RAS oncogene family	4.460986449	2.376832918	4.452510545	1.768228877	1.607459455	2.093177723	4.525332671	5.204325538	3.357573847	3.264639697	1.028466893	0.040495354	0.937234107	Stable
5917	RARS1	arginyl-tRNA synthetase 1	0.299248806	4.934736222	0.104814945	0.607770107	27.5004291	11.46543649	0.1669127	0.702452487	9.958807694	1.48664252	6.698858374	2.743915251	0.278613234	Stable
5919	RARRES2	retinoic acid receptor responder 2	1.800772586	24.1509256	4.015188619	2.451488675	3.935442068	26.30642885	1.543426983	0.894475508	8.169943352	8.10459387	1.008063264	0.011586183	0.993837276	Stable
5928	RBBP4	RB binding protein 4, chromatin remodeling factor	0.562724597	1.083031979	1.046827924	2.281558777	0.943885338	0.265664691	0.12849555	0.620886523	0.489733026	1.243535819	0.393823015	-1.34438067	0.132434476	Stable
5931	RBBP7	RB binding protein 7, chromatin remodeling factor	1.173034307	1.059735267	0.592610856	0.834364129	1.409177024	6.479530399	0.405703073	0.764012275	2.264605693	0.91493614	2.475151647	1.307516918	0.412720365	Stable
5935	RBM3	RNA binding motif protein 3	23.55550618	4.011390897	4.337029906	2.53187218	12.94419855	6.558419006	5.02403525	0.939051202	6.366426002	8.608949791	0.739512502	-0.435353557	0.7067469	Stable
5950	RBP4	retinol binding protein 4	12.50021712	34.97726791	9.859972781	9.496290779	153.8871192	48.74585503	112.2589681	158.2875319	118.2948686	16.70843715	7.079948143	2.823738793	0.024696758	Up
5954	RCN1	reticulocalbin 1	1.922395447	1.391703954	4.050971352	3.980441261	4.194414719	1.344875453	5.998441665	0.782688735	3.080105143	2.836378004	1.085929005	0.118929787	0.869644763	Stable
5955	RCN2	reticulocalbin 2	4.2418498	3.148654907	2.033923082	1.883785372	2.985459996	3.215587302	3.703325957	0.777702302	2.670518889	2.82705329	0.944629837	-0.08217899	0.860111045	Stable
5962	RDX	radixin	0.016690482	1.655411378	2.602990525	1.662376711	1.629490836	8.13955123	0.319180224	0.898585538	2.746701957	1.484367274	1.850419371	0.887852274	0.546464652	Stable
5965	RECQL	RecQ like helicase	0.507731669	0.327972259	0.25968912	0.023908887	0.283512007	0.236285989	0.029981634	7.08E-05	0.137462608	0.279825484	0.491244063	-1.025488124	0.295591567	Stable
5970	RELA	RELA proto-oncogene, NF-kB subunit	0.842376364	0.413298837	0.167987733	0.207451919	0.433782654	0.271800471	0.063906098	7.08E-05	0.192390006	0.407778713	0.471800022	-1.08375261	0.292525351	Stable
5973	RENBP	renin binding protein	0.673235735	7.08E-05	0.307711174	7.08E-05	7.08E-05	7.08E-05	0.64044884	7.08E-05	0.16016531	0.245272127	0.653010645	-0.614821585	0.719866018	Stable
5976	UPF1	UPF1 RNA helicase and ATPase	0.870970531	1.349656228	0.245559006	0.211225362	1.326413854	0.871982077	0.324903474	0.197864704	0.680291027	0.669352782	1.016341525	0.023385278	0.977800718	Stable
6005	RHAG	Rh associated glycoprotein	7.08E-05	7.08E-05	7.08E-05	7.08E-05	5.936418017	6.059667698	6.649940475	7.08E-05	4.661524248	0.0000708	65840.73796	16.00669289	0.058360866	Stable
6006	RHCE	Rh blood group CcEe antigens	7.12402875	2.08571871	15.79014756	7.586037159	3.302490185	2.901493772	10.13451404	11.86801395	7.051627987	8.146483045	0.86560396	-0.208220995	0.775157851	Stable
6007	RHD	Rh blood group D antigen	0.118996453	7.08E-05	0.399119792	7.08E-05	7.08E-05	7.08E-05	1.35256387	0.666247958	0.504738357	0.129564461	3.895654349	1.961865677	0.335712984	Stable
6035	RNASE1	ribonuclease A family member 1, pancreatic	1.023733154	5.395177757	7.08E-05	1.291987843	1.265210954	4.114333069	7.08E-05	7.08E-05	1.344921406	1.927742389	0.697666563	-0.519390404	0.717662684	Stable
6037	RNASE3	ribonuclease A family member 3	0.648022225	1.303593134	7.08E-05	3.253865999	7.08E-05	0.9765387	1.043455508	7.08E-05	0.505033952	1.30138804	0.388073301	-1.365598915	0.354522068	Stable
6038	RNASE4	ribonuclease A family member 4	2.895243643	15.85312895	2.879290152	3.904222704	4.656519475	24.40433687	0.437993833	0.565793988	7.516161042	6.382971362	1.177533254	0.235767803	0.86952623	Stable
6050	RNH1	ribonuclease/angiogenin inhibitor 1	28.15239237	30.64370052	13.42970703	17.89053619	28.74610279	26.61760058	22.11447876	15.70273242	23.29522864	22.52908403	1.034006913	0.048245832	0.884097574	Stable
6051	RNPEP	arginyl aminopeptidase	1.690059417	1.743143389	0.672085119	0.687362272	2.167111962	0.982718307	0.958095815	0.256810392	1.091184119	1.198162549	0.910714594	-0.134929092	0.837103332	Stable
6059	ABCE1	ATP binding cassette subfamily E member 1	7.08E-05	7.08E-05	7.08E-05	7.08E-05	0.238950421	7.08E-05	7.08E-05	7.08E-05	0.059790705	0.0000708	844.5014866	9.721956152	0.391002219	Stable
6093	ROCK1	Rho associated coiled-coil containing protein kinase 1	0.33869879	0.438148664	0.767925917	1.334345369	0.505765689	0.706549745	0.030667631	0.380631091	0.405903539	0.719779685	0.563927473	-0.826418466	0.289713619	Stable
6117	RPA1	replication protein A1	1.016554308	0.425420704	0.312915935	0.335611548	0.541403873	0.354078367	0.103518125	7.08E-05	0.249767791	0.522625624	0.477909578	-1.065190414	0.238730017	Stable
6118	RPA2	replication protein A2	1.065257327	0.484154937	0.620566116	0.175177733	1.154666074	0.653519069	0.427789794	7.08E-05	0.559011434	0.586289028	0.953474152	-0.068734266	0.931436891	Stable
6119	RPA3	replication protein A3	2.291843405	3.497158578	2.271593622	2.432121664	5.534172107	2.703395712	6.051973217	0.868304288	3.789461331	2.623179317	1.444606286	0.530676353	0.414882653	Stable
6120	RPE	ribulose-5-phosphate-3-epimerase	7.08E-05	1.515290174	0.40462952	7.08E-05	1.021757264	0.072730914	7.08E-05	7.08E-05	0.273657445	0.480015324	0.570101476	-0.810709358	0.655110239	Stable
6122	RPL3	ribosomal protein L3	17.35179748	6.739189741	6.881466868	5.245544362	8.143574439	1.5405192	3.753817445	2.569494074	4.00185129	9.054499613	0.441973766	-1.177967357	0.175380472	Stable
6124	RPL4	ribosomal protein L4	21.12574272	6.579900834	7.61338641	11.01982893	8.518523606	5.297370004	10.59647151	5.68695186	7.524829245	11.58471472	0.649548083	-0.622491768	0.318690456	Stable
6125	RPL5	ribosomal protein L5	43.99972987	15.85388657	8.868628424	8.101449534	29.57747566	11.04630424	26.87416067	11.37390372	19.71796107	19.2059236	1.026660393	0.037959034	0.960365057	Stable
6128	RPL6	ribosomal protein L6	38.45060268	10.8259635	12.90496139	13.29514029	25.99010171	11.75995396	9.503106086	9.897012778	14.28754363	18.86916697	0.757189952	-0.401272828	0.57524834	Stable
6129	RPL7	ribosomal protein L7	7.313668825	7.840196176	7.472491898	9.936109339	13.9795349	3.60827726	5.377211313	11.23972333	8.551186701	8.14061656	1.050434772	0.070986579	0.879421424	Stable
6130	RPL7A	ribosomal protein L7a	42.01308846	18.46425483	14.57983727	28.0030311	11.8176883	3.439689384	5.0418791	4.459080385	6.189584292	25.76505292	0.240231771	-2.057501133	0.04360134	Down
6132	RPL8	ribosomal protein L8	18.79564805	5.586475968	5.166132098	5.920266015	8.5891903	3.877521156	4.298649681	2.002098383	4.69186488	8.867130533	0.529130011	-0.918305847	0.309487871	Stable
6133	RPL9	ribosomal protein L9	47.62147818	23.47096463	17.784425	19.71749084	25.70466369	17.20356007	8.241215412	6.697837925	14.46181927	27.14858966	0.532691365	-0.908628201	0.18187374	Stable
6134	RPL10	ribosomal protein L10	31.32293737	11.50403042	3.912719883	6.886950557	12.37872643	8.022094859	9.591267926	4.744364823	8.68411351	13.40665956	0.647746254	-0.626499327	0.506714939	Stable
6135	RPL11	ribosomal protein L11	26.31929477	16.11659015	10.46827924	10.36301656	22.8322704	21.41387428	8.919281732	3.565753268	14.18279492	15.81679518	0.896692077	-0.157315445	0.795925982	Stable
6136	RPL12	ribosomal protein L12	39.63585315	8.142295825	2.981758888	3.536666001	15.7101761	18.33575768	12.31146381	2.143078458	12.12511901	13.57414347	0.893251132	-0.162862258	0.885693052	Stable
6137	RPL13	ribosomal protein L13	33.42541007	20.23404738	20.5425418	24.61068056	14.69174433	7.981920105	19.85954476	7.253296396	12.4466264	24.70316995	0.503847337	-0.988941423	0.028799865	Stable
6138	RPL15	ribosomal protein L15	29.3780491	7.502677946	5.855153022	6.311562925	5.621050573	5.161360201	6.001217375	0.530919175	4.328636831	12.26186075	0.35301631	-1.502193256	0.26089209	Stable
6139	RPL17	ribosomal protein L17	50.5819106	47.18436661	18.0973206	17.89241042	26.82424582	18.4979176	13.5732223	8.081346566	16.74418307	33.43900206	0.500738121	-0.997871802	0.160820084	Stable
6141	RPL18	ribosomal protein L18	91.14710786	23.18117626	24.43391403	41.27463943	34.5130593	14.29198609	14.04244948	20.0645018	20.72799917	45.0092094	0.460527955	-1.118639361	0.226891482	Stable
6142	RPL18A	ribosomal protein L18a	13.71388666	3.113993944	0.800313357	1.004752171	7.08E-05	3.230488484	1.809366444	1.943893105	1.745954708	4.658236533	0.37481023	-1.415767763	0.416013893	Stable
6143	RPL19	ribosomal protein L19	39.54561249	12.36562999	0.694286679	18.20853001	26.58869018	15.4417145	7.08E-05	3.381104124	11.3528949	17.70351479	0.641279149	-0.640975596	0.556402172	Stable
6144	RPL21	ribosomal protein L21	18.67846987	5.899939867	5.580479883	6.142466017	9.203713417	4.890071045	0.195951914	2.97273033	4.315616677	9.075338909	0.475532288	-1.072384793	0.258384357	Stable
6146	RPL22	ribosomal protein L22	39.63720002	35.07954616	35.55502485	34.7773198	31.15154164	25.31155586	16.6859829	15.90521184	22.26357306	36.26227271	0.613959672	-0.7037842	0.026132814	Stable
6147	RPL23A	ribosomal protein L23a	62.20948706	16.41679576	20.51407826	18.93468877	26.73002357	25.90175951	73.18490075	19.96900404	36.44642197	29.51876246	1.234686651	0.304144949	0.689115214	Stable
6152	RPL24	ribosomal protein L24	13.23076241	8.295902607	7.127066537	6.723684577	0.090975748	7.08E-05	7.08E-05	7.08E-05	0.022797037	8.844354033	0.002577581	-8.599766641	0.009793978	Down
6154	RPL26	ribosomal protein L26	21.11362084	2.616808	8.620589024	2.37589486	6.491359411	1.484858904	13.18158283	7.08E-05	5.289467986	8.681728181	0.609264409	-0.71485963	0.549017867	Stable
6155	RPL27	ribosomal protein L27	9.768214794	4.031846548	0.83739728	4.621843327	0.095963985	5.622566376	3.081038192	2.187472826	2.746760345	4.814825487	0.57047973	-0.809752468	0.385153325	Stable
6156	RPL30	ribosomal protein L30	8.318033909	6.197304413	10.44184882	9.093748509	16.14249	18.17067596	10.18143676	5.642225062	12.53420695	8.512733913	1.472406758	0.558176277	0.257615509	Stable
6157	RPL27A	ribosomal protein L27a	43.00708261	13.6564194	18.92621948	20.40449909	19.78944568	15.4811588	11.79716438	10.6449778	14.42818667	23.99855515	0.601210639	-0.734057556	0.240616466	Stable
6158	RPL28	ribosomal protein L28	31.52766245	2.088370368	12.36639059	2.366315478	2.97091097	1.184556271	5.279797107	10.63228506	5.016887352	12.08718472	0.415058384	-1.26861381	0.388903455	Stable
6159	RPL29	ribosomal protein L29	30.60505271	1.837712891	9.769499393	8.070004173	11.92174847	5.839217867	1.760461076	5.554282508	6.26892748	12.57056729	0.498698852	-1.003759212	0.3977599	Stable
6161	RPL32	ribosomal protein L32	18.37946351	3.291465651	3.268630686	2.194303106	6.46032149	3.048752506	2.869158989	0.973744691	3.337994419	6.783465738	0.492078024	-1.023041006	0.447760908	Stable
6165	RPL35A	ribosomal protein L35a	18.36464788	0.322271194	2.821956455	5.416307249	8.769736776	1.407401979	5.072411911	2.483213664	4.433191083	6.731295695	0.658594019	-0.602538685	0.624344226	Stable
6168	RPL37A	ribosomal protein L37a	17.37873499	10.04732296	2.02684786	6.500651586	7.051566167	4.679263154	7.08E-05	0.363133242	3.023508341	8.988389349	0.336379325	-1.57183906	0.170442674	Stable
6169	RPL38	ribosomal protein L38	92.58422405	17.20585353	18.84204873	22.95511354	22.84335537	25.55698708	12.74050928	6.634374225	16.94380649	37.89680996	0.447103767	-1.161318394	0.338455285	Stable
6175	RPLP0	ribosomal protein lateral stalk subunit P0	39.35166241	34.32761161	15.40914277	14.73621246	43.094213	36.98268709	20.1199328	12.31407309	28.1277265	25.95615731	1.083662969	0.115916132	0.828448846	Stable
6176	RPLP1	ribosomal protein lateral stalk subunit P1	7.08E-05	3.845094037	7.08E-05	7.08E-05	3.893042051	7.08E-05	60.77086784	79.30544728	35.99235699	0.961326609	37.44030036	5.226520104	0.178606706	Stable
6181	RPLP2	ribosomal protein lateral stalk subunit P2	172.0633492	68.054812	150.0516385	183.8658155	101.3332685	71.01873859	96.98463205	101.8955021	92.80803531	143.5089038	0.646705764	-0.628818625	0.145725919	Stable
6182	MRPL12	mitochondrial ribosomal protein L12	2.771061719	7.08E-05	0.026391799	7.08E-05	7.08E-05	1.117515563	2.011464573	0.84077313	0.992456017	0.69939878	1.41901308	0.504887888	0.731101297	Stable
6184	RPN1	ribophorin I	7.134265004	10.27707022	5.766306122	6.566874267	9.249438925	7.735320161	4.543705229	4.174098155	6.425640618	7.436128903	0.864110978	-0.210711485	0.547510617	Stable
6185	RPN2	ribophorin II	12.18370137	12.60124877	5.046178618	4.658494874	11.97232365	11.1083925	4.503523521	4.495949772	8.020047361	8.622405908	0.930140317	-0.104479724	0.846799017	Stable
6187	RPS2	ribosomal protein S2	17.66292572	16.8183326	8.388001258	10.97942893	15.50926099	13.29930444	8.864692767	8.007607792	11.4202165	13.46217213	0.848319007	-0.237321208	0.505638208	Stable
6188	RPS3	ribosomal protein S3	44.75263329	25.50895349	33.80248416	30.55614452	20.76769443	22.80319031	37.68092526	10.95292785	23.05118446	33.65505387	0.684924902	-0.545982282	0.177393404	Stable
6189	RPS3A	ribosomal protein S3A	30.03128373	5.624546206	7.238684267	3.566861877	22.54267552	9.597967841	12.52598654	0.677127449	11.33593934	11.61534402	0.975945208	-0.035127941	0.972164166	Stable
6191	RPS4X	ribosomal protein S4 X-linked	19.52161396	10.49829428	7.596308287	6.961503135	12.85177759	6.300277951	10.09975158	5.820225628	8.768008187	11.14442992	0.786761481	-0.346001768	0.510000302	Stable
6193	RPS5	ribosomal protein S5	49.79398841	11.77203732	9.761773576	10.89050728	25.68803623	12.42349481	18.42807142	3.83774055	15.09433575	20.55457665	0.734354008	-0.445452387	0.637991118	Stable
6194	RPS6	ribosomal protein S6	54.55384654	8.240407185	20.68282638	13.33616503	19.67582472	9.224123495	26.8768042	12.2772037	17.01348903	24.20331128	0.702940553	-0.508525407	0.55576263	Stable
6196	RPS6KA2	ribosomal protein S6 kinase A2	0.274008358	0.298387328	0.202398117	0.264578352	0.55876571	0.230632305	0.12280931	0.26053964	0.293186741	0.259843039	1.128322478	0.174179453	0.748279563	Stable
6201	RPS7	ribosomal protein S7	21.98639618	11.09150814	7.8242199	11.06481038	11.76960723	11.17617826	3.247712973	5.617141791	7.952660064	12.99173365	0.61213232	-0.708084551	0.232463674	Stable
6202	RPS8	ribosomal protein S8	44.07650178	14.99910556	3.247079722	8.179125823	16.32539203	1.64847972	7.800274039	1.815182679	6.897332117	17.62545322	0.39132793	-1.353550014	0.336251953	Stable
6203	RPS9	ribosomal protein S9	47.03289357	16.33516256	14.84922432	15.35928875	25.13933013	11.05799144	13.47541157	10.47755452	15.03757192	23.3941423	0.642792188	-0.637575699	0.384978934	Stable
6204	RPS10	ribosomal protein S10	15.37189044	7.950997615	3.121840156	5.184319619	9.946406519	16.4964844	2.33675136	3.23604424	8.00392163	7.907261958	1.012224165	0.017528821	0.98262418	Stable
6205	RPS11	ribosomal protein S11	21.24292089	1.100135176	3.760033334	4.322383531	8.76225442	4.02288072	8.123313822	2.425582581	5.833507886	7.606368233	0.766924202	-0.382844097	0.734928268	Stable
6206	RPS12	ribosomal protein S12	31.3539155	11.60176297	9.251666317	4.51730312	15.5937839	5.169102972	17.29135205	6.101279153	11.03887952	14.18116198	0.778418548	-0.361382008	0.660354462	Stable
6207	RPS13	ribosomal protein S13	26.13342594	7.579197231	5.92915822	8.027521698	10.33479621	6.537820315	3.933974247	5.460295791	6.566721641	11.91732577	0.551023087	-0.859815327	0.348862906	Stable
6208	RPS14	ribosomal protein S14	50.65733563	30.94674719	19.5633961	24.97303108	20.57093618	23.38755037	15.78189447	11.907301	17.91192051	31.5351275	0.567998988	-0.816039736	0.136481794	Stable
6209	RPS15	ribosomal protein S15	3.125424672	4.404404548	0.471559496	2.016105785	0.704602368	3.368981817	0.131063743	1.046576841	1.312806192	2.504373625	0.524205406	-0.931795864	0.31995683	Stable
6210	RPS15A	ribosomal protein S15a	1.002425583	2.153714807	6.312196114	3.164319607	1.626581031	11.32752752	7.320737078	0.090408573	5.091313551	3.158164028	1.612111817	0.688951814	0.531815895	Stable
6217	RPS16	ribosomal protein S16	21.18096461	16.58498666	8.831625825	11.6164578	17.37292185	12.31290466	2.853165612	6.973753912	9.878186509	14.55350872	0.678749482	-0.559048903	0.306602095	Stable
6218	RPS17	ribosomal protein S17	12.42344522	8.564288314	4.575920312	7.543762932	8.354327463	9.99197261	4.914592966	1.814276055	6.268792274	8.276854195	0.757388269	-0.400895018	0.442277022	Stable
6222	RPS18	ribosomal protein S18	44.01993301	18.49645354	17.01570617	16.89448876	20.63606039	10.64251144	17.88746883	11.30620911	15.11806244	24.10664537	0.627132569	-0.673157649	0.276786824	Stable
6223	RPS19	ribosomal protein S19	18.17204467	16.14973588	11.81216485	8.858845415	10.72955977	11.98537085	15.50432346	6.258729568	11.11949591	13.7481977	0.808796626	-0.306151117	0.39058422	Stable
6224	RPS20	ribosomal protein S20	31.7229594	15.93154228	14.76444364	16.25891762	21.76118501	19.530774	17.09969588	10.39958483	17.19780993	19.66946574	0.874340471	-0.193732916	0.623127222	Stable
6227	RPS21	ribosomal protein S21	25.10575991	31.00356844	15.71736222	13.09959596	16.26303906	24.78124911	21.92017905	5.512879999	17.1193368	21.23157163	0.8063151	-0.310584355	0.51504766	Stable
6228	RPS23	ribosomal protein S23	31.43338116	9.207883681	6.479724364	5.719515499	6.620499331	7.846932932	9.185221194	1.41445475	6.266777052	13.21012618	0.474391915	-1.075848673	0.344556564	Stable
6229	RPS24	ribosomal protein S24	8.827826298	6.745250674	3.856402741	4.820511369	8.360978446	5.787794182	1.33789226	2.142111392	4.40719407	6.062497771	0.726960114	-0.460051885	0.437514698	Stable
6230	RPS25	ribosomal protein S25	25.57043197	14.17633384	13.05195523	16.1231403	10.26703932	3.484392928	3.283929381	5.247843503	5.570801283	17.23046534	0.323311134	-1.629004905	0.017730665	Down
6231	RPS26	ribosomal protein S26	14.7577152	6.447886129	7.08E-05	3.862364972	3.291682338	5.46551961	3.03147194	7.08E-05	2.947186172	6.267009275	0.470269955	-1.088438931	0.37732671	Stable
6234	RPS28	ribosomal protein S28	79.67980958	7.08E-05	44.886999	57.59915499	7.08E-05	49.95840215	69.85008335	2.880526642	30.67227074	45.54150859	0.673501421	-0.570247106	0.560908567	Stable
6235	RPS29	ribosomal protein S29	8.146846029	2.446154844	1.043635942	1.310625987	7.08E-05	4.004181199	0.927589439	7.08E-05	1.23297806	3.236815701	0.380923158	-1.392428095	0.345832773	Stable
6236	RRAD	RRAD, Ras related glycolysis inhibitor and calcium channel regulator	3.532719832	17.57765391	7.391980749	9.380296964	10.98589974	31.9469643	2.974768149	2.445679419	12.0883279	9.470662864	1.276397236	0.35207739	0.744733764	Stable
6237	RRAS	RAS related	27.61229528	102.8881327	17.25175022	36.68070125	35.10333404	74.1538303	17.29267381	19.80339401	36.58830804	46.10821986	0.793531135	-0.333641265	0.699764314	Stable
6238	RRBP1	ribosome binding protein 1	5.265340516	1.809283325	1.691364405	3.047284555	2.902045584	2.944736416	1.279879919	0.35110536	1.86944182	2.9533182	0.632997088	-0.659729233	0.342593965	Stable
6249	CLIP1	CAP-Gly domain containing linker protein 1	0.833029048	3.96744913	0.827272393	1.15360743	0.857325565	1.914947906	0.217192705	0.24919777	0.809665987	1.6953395	0.47758339	-1.066175432	0.354210047	Stable
6251	RSU1	Ras suppressor protein 1	10.44730944	137.6210693	22.52279078	130.9563925	62.11602439	52.72972972	23.78783541	23.39574159	40.50733278	75.38689051	0.537325953	-0.896130573	0.389209891	Stable
6252	RTN1	reticulon 1	7.08E-05	7.08E-05	0.806311031	0.699024128	0.876876684	1.639422139	7.08E-05	7.08E-05	0.629110106	0.37636919	1.671523926	0.741164006	0.601334244	Stable
6272	SORT1	sortilin 1	0.384559902	2.464716452	0.033422293	0.116495691	1.129336914	3.208867161	0.118681433	0.019998016	1.119220881	0.749798585	1.492695377	0.577919777	0.708189479	Stable
6275	S100A4	S100 calcium binding protein A4	153.1128105	43.99858848	205.8727022	251.8336098	86.24800772	384.5381353	67.36516194	120.6293817	164.6951717	163.7044277	1.006052029	0.008704917	0.991315435	Stable
6277	S100A6	S100 calcium binding protein A6	45.5944305	11.05097565	6.764359742	6.098734058	39.55117893	14.45765216	61.66306037	2.892947394	29.64120971	17.37712499	1.705760287	0.770414917	0.480187264	Stable
6279	S100A8	S100 calcium binding protein A8	49.79398841	3.508522828	6.497615731	0.913206603	6.856332103	2.386818652	69.57251234	16.7516967	23.89183995	15.17833339	1.574075317	0.654504573	0.669887038	Stable
6280	S100A9	S100 calcium binding protein A9	196.8189215	16.07302719	39.19022524	9.080420674	22.30989111	10.77530727	239.6495215	67.56466294	85.07484571	65.29064865	1.303017315	0.381856255	0.784421356	Stable
6281	S100A10	S100 calcium binding protein A10	399.631439	174.454498	192.9888851	273.2830944	328.5447041	200.8591605	342.8927189	384.9526665	314.3123125	260.0894791	1.208477611	0.273190746	0.436584008	Stable
6282	S100A11	S100 calcium binding protein A11	43.93642672	150.55548	25.17396601	30.62903111	33.22027448	121.5951015	32.71108244	12.34096961	49.96685701	62.57372596	0.798527757	-0.324585539	0.753814674	Stable
6283	S100A12	S100 calcium binding protein A12	6.242364027	7.08E-05	11.23333848	0.100010825	4.413897158	0.557187314	10.55338191	16.85898057	8.095861738	4.393946033	1.842503681	0.881667501	0.442731831	Stable
6284	S100A13	S100 calcium binding protein A13	6.419343472	25.59797345	41.39208319	52.02228898	16.87548375	4.005934279	0.901696029	31.5686572	13.33794281	31.35792227	0.425345235	-1.233293803	0.193809466	Stable
6285	S100B	S100 calcium binding protein B	11.4085745	7.08E-05	13.5864598	6.068746429	2.169883205	7.08E-05	13.28111186	12.9792331	7.107574741	7.765962882	0.915221312	-0.127807447	0.891791188	Stable
6288	SAA1	serum amyloid A1	4.408997053	3.781454236	0.426871742	0.539777323	2.33615778	86.5101237	0.27648716	7.08E-05	22.28070986	2.289275089	9.732648545	3.282832459	0.419630965	Stable
6289	SAA2	serum amyloid A2	7.08E-05	7.08E-05	7.08E-05	7.08E-05	7.08E-05	22.86454812	7.08E-05	7.08E-05	5.71619013	0.0000708	80737.14873	16.30094502	0.391002219	Stable
6301	SARS1	seryl-tRNA synthetase 1	2.334135297	5.774933116	1.707019351	0.905668047	6.177377589	6.376098669	0.48141387	0.421036313	3.36398161	2.680438953	1.255011463	0.327700541	0.745547423	Stable
6320	CLEC11A	C-type lectin domain containing 11A	0.068325649	0.07652686	7.08E-05	7.08E-05	7.08E-05	1.451433509	0.175001912	7.08E-05	0.406644255	0.036248527	11.21822833	3.487772947	0.368659355	Stable
6342	SCP2	sterol carrier protein 2	0.192239545	0.827961385	0.275445721	7.08E-05	0.88241917	0.999153434	7.08E-05	7.08E-05	0.470428551	0.323929363	1.452256588	0.538296374	0.670820911	Stable
6362	CCL18	C-C motif chemokine ligand 18	7.08E-05	7.08E-05	7.08E-05	7.08E-05	7.08E-05	2.108224995	7.08E-05	7.08E-05	0.527109349	0.0000708	7445.047299	12.8620653	0.391002219	Stable
6386	SDCBP	syndecan binding protein	2.461145659	19.55029833	0.872834385	1.788408052	3.833460328	14.27489356	1.856950045	1.08241872	5.261930663	6.168171607	0.853077865	-0.229250665	0.873376471	Stable
6387	CXCL12	C-X-C motif chemokine ligand 12	0.090458854	6.82139115	8.231858423	4.994814463	1.702928773	30.20995403	0.243654475	1.231286426	8.346955926	5.034630723	1.657908273	0.729364189	0.685964823	Stable
6389	SDHA	succinate dehydrogenase complex flavoprotein subunit A	8.824997859	5.992369102	3.383501392	5.053331989	11.01139517	5.198467065	1.575017207	2.463177268	5.062014178	5.813550086	0.870726854	-0.199707877	0.769162367	Stable
6390	SDHB	succinate dehydrogenase complex iron sulfur subunit B	7.703050541	5.19043185	5.295844506	7.502529942	15.41226749	5.930085856	2.613000601	8.156898589	8.028063134	6.42296421	1.249900026	0.321812705	0.602029411	Stable
6391	SDHC	succinate dehydrogenase complex subunit C	0.309579341	1.472655296	7.08E-05	7.08E-05	8.888484535	4.94368608	7.08E-05	7.08E-05	3.458078054	0.445594059	7.76060179	2.956168529	0.256833843	Stable
6396	SEC13	SEC13 homolog, nuclear pore and COPII coat complex component	2.803925482	7.08E-05	0.911422809	1.06951712	1.081643823	0.773721933	0.044748412	7.08E-05	0.475046242	1.196234053	0.39711814	-1.332359832	0.32269262	Stable
6398	SECTM1	secreted and transmembrane 1	0.023761578	7.08E-05	7.08E-05	7.08E-05	7.08E-05	1.006224191	7.08E-05	7.08E-05	0.251609148	0.005993495	41.98037518	5.391643155	0.40089577	Stable
6400	SEL1L	SEL1L adaptor subunit of ERAD E3 ubiquitin ligase	0.197303797	0.362652163	0.205608398	0.155408805	0.228087148	0.202539196	7.08E-05	0.15163291	0.145582514	0.230243291	0.632298613	-0.661322039	0.262413181	Stable
6418	SET	SET nuclear proto-oncogene	9.652383499	26.17944425	14.8266568	7.506278396	12.54513957	9.160282159	4.892519462	1.858640202	7.114145348	14.54119074	0.489240907	-1.031383057	0.184902005	Stable
6421	SFPQ	splicing factor proline and glutamine rich	3.313313808	3.450375748	6.200171762	3.021253627	1.460445018	1.863524221	1.050289042	1.262504522	1.409190701	3.996278736	0.352625729	-1.503790353	0.036152753	Down
6422	SFRP1	secreted frizzled related protein 1	1.136789886	1.136292432	0.991242701	1.027159594	0.593045984	0.046380658	0.852103342	0.751047548	0.560644383	1.072871153	0.522564505	-0.936318962	0.062030879	Stable
6423	SFRP2	secreted frizzled related protein 2	7.08E-05	0.515804374	7.08E-05	7.08E-05	0.053282688	8.14334957	7.08E-05	7.08E-05	2.049193465	0.129004194	15.88470428	3.989566327	0.414593832	Stable
6426	SRSF1	serine and arginine rich splicing factor 1	4.582070559	3.522349333	9.641820095	11.84365574	7.133317833	3.423911662	2.252819174	3.701746909	4.127948895	7.397473932	0.558021418	-0.841607598	0.212272904	Stable
6427	SRSF2	serine and arginine rich splicing factor 2	4.421522996	1.776876272	4.199794992	3.468569093	6.001126539	3.156128666	1.672034883	7.08E-05	2.707340222	3.466690838	0.78095808	-0.356682984	0.616357749	Stable
6428	SRSF3	serine and arginine rich splicing factor 3	20.00110165	18.50952243	20.84547517	23.13837127	8.112120832	17.24446527	4.46545664	12.09618106	10.47955595	20.62361763	0.50813374	-0.976719834	0.02805294	Stable
6429	SRSF4	serine and arginine rich splicing factor 4	3.992139076	0.538040423	0.515921952	0.752481242	1.242653037	0.607018618	0.166410428	0.148804242	0.541221581	1.449645673	0.373347495	-1.421409042	0.370575049	Stable
6432	SRSF7	serine and arginine rich splicing factor 7	0.454368461	3.638454088	4.158319551	4.05166188	0.016587274	3.696661719	1.152950662	1.204964101	1.517790939	3.075700995	0.493478053	-1.018942171	0.233562183	Stable
6434	TRA2B	transformer 2 beta homolog	6.633900744	7.891335301	6.551493142	10.19329491	9.187917333	0.030408636	3.134437567	5.913003512	4.566441762	7.817506024	0.584130252	-0.775637992	0.200042404	Stable
6443	SGCB	sarcoglycan beta	0.252323662	1.089699006	1.475753107	2.356319602	1.875300083	4.232958161	0.137807397	1.81110287	2.014292128	1.293523844	1.557212986	0.638966281	0.485085751	Stable
6444	SGCD	sarcoglycan delta	5.614720029	18.07180939	7.523522955	12.07168667	22.82811354	20.27437217	3.654156235	7.630452094	13.59677351	10.82043476	1.25658292	0.329505876	0.632689974	Stable
6448	SGSH	N-sulfoglucosamine sulfohydrolase	1.079278301	7.08E-05	7.08E-05	7.08E-05	7.08E-05	7.08E-05	7.08E-05	7.08E-05	0.0000708	0.269872675	0.000262346	-11.89624193	0.391002219	Stable
6451	SH3BGRL	SH3 domain binding glutamate rich protein like	164.1571898	185.402059	165.6211936	140.864805	163.558757	125.1816113	177.6850983	67.60999416	133.5088652	164.0113119	0.814022299	-0.296859779	0.312705109	Stable
6455	SH3GL1	SH3 domain containing GRB2 like 1, endophilin A2	3.525850767	4.918447463	3.216176453	4.393187656	5.908289901	5.607811284	2.767250776	2.125157518	4.10212737	4.013415585	1.022103812	0.031541734	0.936352766	Stable
6500	SKP1	S-phase kinase associated protein 1	12.12241854	4.384706515	4.261194909	2.647241253	7.367210735	14.53230416	3.973495072	4.295888016	7.542224496	5.853890304	1.288412338	0.365594382	0.621961157	Stable
6510	SLC1A5	solute carrier family 1 member 5	7.08E-05	2.848259895	7.08E-05	1.1358231	7.08E-05	7.08E-05	7.08E-05	1.051684157	0.262974139	0.996056149	0.264015377	-1.921306138	0.369077918	Stable
6513	SLC2A1	solute carrier family 2 member 1	83.9723019	13.15601359	71.64069136	35.81855692	15.16839811	17.42269509	72.64429816	74.36434499	44.89993409	51.14689094	0.877862432	-0.187933219	0.796652241	Stable
6515	SLC2A3	solute carrier family 2 member 3	0.043636073	0.072403532	6.431133039	0.195544331	0.246072515	0.672277027	2.319568392	1.097226917	1.083786213	1.685679244	0.64293739	-0.637249843	0.735468426	Stable
6521	SLC4A1	solute carrier family 4 member 1 (Diego blood group)	409.4501617	62.35564055	346.8485383	207.0145992	125.1327027	94.11703073	520.5249465	414.0250849	288.4499412	256.4172349	1.124924154	0.169827734	0.815622337	Stable
6525	SMTN	smoothelin	26.37990417	47.90978457	37.99069043	62.85948492	52.84067434	36.0360238	11.06001509	23.54986771	30.87164524	43.78496602	0.705074094	-0.504153222	0.316837537	Stable
6566	SLC16A1	solute carrier family 16 member 1	0.461385682	7.08E-05	7.08E-05	7.08E-05	2.048087079	0.131881299	7.08E-05	7.08E-05	0.545027495	0.115399521	4.722961518	2.239691781	0.460048627	Stable
6576	SLC25A1	solute carrier family 25 member 1	0.118263753	3.538827495	3.299127334	1.37549506	4.01372968	6.394359921	0.707449194	3.132991281	3.562132519	2.082928411	1.710156	0.774127933	0.345289457	Stable
6586	SLIT3	slit guidance ligand 3	0.071760181	0.164821402	0.031724646	0.088755052	0.084545079	0.239280834	0.029423849	7.08E-05	0.088330141	0.08926532	0.989523594	-0.015193988	0.98825271	Stable
6601	SMARCC2	SWI/SNF related, matrix associated, actin dependent regulator of chromatin subfamily c member 2	0.010631697	0.165001336	0.305718726	0.346502889	0.153305158	0.250573592	7.08E-05	0.163083574	0.141758281	0.206963662	0.684942852	-0.545944472	0.509350813	Stable
6611	SMS	spermine synthase	0.528056021	1.687894193	0.262169514	0.628011756	0.880714856	1.038174077	0.387713828	7.08E-05	0.57666839	0.776532871	0.74261942	-0.429305052	0.630439978	Stable
6613	SUMO2	small ubiquitin like modifier 2	31.32293737	4.243411004	5.48675352	6.187030965	8.942800896	7.292959598	8.497638153	0.74403632	6.369358742	11.81003321	0.539317598	-0.890792986	0.473681849	Stable
6622	SNCA	synuclein alpha	58.67797942	3.434276394	30.93173307	11.24952584	21.62539411	24.29038666	200.445921	12.91848927	64.82004776	26.07337868	2.486062453	1.313862539	0.462275149	Stable
6623	SNCG	synuclein gamma	96.46726621	52.98771035	122.0211531	164.8882278	146.3354823	48.72248063	123.4477233	74.46407366	98.24243997	109.0910894	0.900554212	-0.151114969	0.748753988	Stable
6624	FSCN1	fascin actin-bundling protein 1	5.849345747	0.476389366	2.177460636	1.389926606	1.935297492	2.796308961	2.987721462	0.701968954	2.105324217	2.473280589	0.851227405	-0.232383496	0.788849155	Stable
6625	SNRNP70	small nuclear ribonucleoprotein U1 subunit 70	3.69798146	2.868336737	4.973393285	1.434616504	4.858543084	7.08E-05	1.888011563	7.08E-05	1.686674062	3.243581997	0.520003522	-0.9434067	0.30482793	Stable
6626	SNRPA	small nuclear ribonucleoprotein polypeptide A	1.549714987	2.399561418	1.306517044	1.742989289	2.7196978	1.219442566	7.08E-05	0.38431803	1.080882299	1.749695685	0.617754452	-0.694894592	0.360980773	Stable
6627	SNRPA1	small nuclear ribonucleoprotein polypeptide A'	0.556461626	1.148679464	0.724864651	1.107522275	1.797843843	0.39822677	0.212566522	7.08E-05	0.602176984	0.884382004	0.680901444	-0.554482102	0.55134581	Stable
6628	SNRPB	small nuclear ribonucleoprotein polypeptides B and B1	0.406487035	1.445002287	0.752291302	0.843527015	1.278277365	1.118961855	0.074662636	0.541466237	0.753342023	0.86182691	0.874122187	-0.194093137	0.768006442	Stable
6631	SNRPC	small nuclear ribonucleoprotein polypeptide C	0.376707617	2.105795552	7.08E-05	7.08E-05	7.402544083	7.08E-05	7.198605834	7.08E-05	3.650322879	0.620661192	5.88134545	2.556146232	0.247744159	Stable
6632	SNRPD1	small nuclear ribonucleoprotein D1 polypeptide	7.135881255	5.201227888	1.800278099	1.43736537	7.995174381	2.88410906	0.20470201	0.436811575	2.880199257	3.893688153	0.739709793	-0.43496872	0.672243291	Stable
6633	SNRPD2	small nuclear ribonucleoprotein D2 polypeptide	0.726181412	1.015604095	0.318080034	0.474012786	1.155442022	1.044017677	0.05069504	0.430737192	0.670222983	0.633469582	1.058019204	0.081365814	0.908086675	Stable
6634	SNRPD3	small nuclear ribonucleoprotein D3 polypeptide	13.30403244	13.22969181	17.09276103	17.49674031	12.76877887	12.16272413	3.203433789	2.696481914	7.707854676	15.2808064	0.504414131	-0.987319403	0.063728774	Stable
6635	SNRPE	small nuclear ribonucleoprotein polypeptide E	10.45431319	17.57178238	7.860409255	6.866750557	13.5340576	13.62391645	0.983949571	3.898182168	8.010026447	10.68831385	0.749419091	-0.416155365	0.536512144	Stable
6636	SNRPF	small nuclear ribonucleoprotein polypeptide F	3.975572507	2.535743016	0.851730704	1.381409287	4.547886753	2.448906908	3.049315791	7.08E-05	2.511545063	2.186113879	1.148862869	0.200206605	0.791513171	Stable
6637	SNRPG	small nuclear ribonucleoprotein polypeptide G	7.726890238	58.56566313	12.90414814	13.06148668	22.27525058	46.98108766	6.417309534	25.58010167	25.31343736	23.06454705	1.097504205	0.134226467	0.882671421	Stable
6640	SNTA1	syntrophin alpha 1	0.085782503	0.603744729	0.4005633	0.669557117	0.485646465	0.889512878	0.046820942	7.08E-05	0.355512771	0.439911912	0.808145361	-0.307313281	0.746038323	Stable
6641	SNTB1	syntrophin beta 1	7.08E-05	17.86024493	0.471864462	12.75536296	21.79305431	17.05308736	1.10191725	7.811474741	11.93988342	7.771885788	1.536291672	0.619452145	0.541621035	Stable
6642	SNX1	sorting nexin 1	1.250991463	2.112424698	1.280188272	1.491801246	0.74317807	1.596617765	0.010306872	1.320770242	0.917718237	1.53385142	0.598309736	-0.741035557	0.190521577	Stable
6643	SNX2	sorting nexin 2	2.819414551	4.064234661	1.15132977	1.213478564	2.928649516	3.228443223	2.363186694	1.916120181	2.609099904	2.312114387	1.128447588	0.174339413	0.71536496	Stable
6645	SNTB2	syntrophin beta 2	5.400836195	6.334243627	6.398399971	11.46818564	16.36280381	5.731111256	2.948332814	9.084375221	8.531655775	7.400416358	1.152861591	0.205219318	0.740866115	Stable
6647	SOD1	superoxide dismutase 1	50.37987927	92.74553948	81.611062	60.87905192	10.89264741	0.499145751	19.06516297	48.22334511	19.67007531	71.40388317	0.275476269	-1.860000053	0.010412593	Down
6648	SOD2	superoxide dismutase 2	124.9913962	36.91487256	41.5811624	39.32336106	123.3757347	26.44229257	64.66082726	25.83456088	60.07835385	60.70269806	0.989714721	-0.014915358	0.984797813	Stable
6649	SOD3	superoxide dismutase 3	132.2847272	313.5775424	199.4379095	250.8548469	127.5866383	271.7566444	270.8696511	234.3684189	226.1453382	224.0387565	1.009402756	0.01350193	0.968617798	Stable
6652	SORD	sorbitol dehydrogenase	1.39213055	0.856997044	1.033368737	1.031782687	3.736743951	1.814291886	1.706929524	1.937123644	2.298772251	1.078569755	2.131315329	1.091744056	0.0819718	Stable
6678	SPARC	secreted protein acidic and cysteine rich	0.468955123	3.255668263	1.109000423	1.047588666	0.402218197	1.710860156	0.949861208	0.146359379	0.802324735	1.470303119	0.545686617	-0.873855433	0.388155416	Stable
6694	SPP2	secreted phosphoprotein 2	0.159685563	3.711185289	4.3831815	0.630802272	1.197079947	1.24981468	0.792650276	0.305502159	0.886261766	2.221213656	0.398998882	-1.325543391	0.301804339	Stable
6697	SPR	sepiapterin reductase	1.719960054	3.80569797	1.288767995	1.014206604	3.166006472	2.459279299	1.097039931	0.994808595	1.929283574	1.957158156	0.985757624	-0.020695131	0.974203672	Stable
6708	SPTA1	spectrin alpha, erythrocytic 1	74.86338268	13.9469654	69.73160122	66.46216535	24.20957813	17.05162645	129.636235	87.18099014	64.51960743	56.25102866	1.146994268	0.197858181	0.79718532	Stable
6709	SPTAN1	spectrin alpha, non-erythrocytic 1	15.04953127	19.36847033	15.70618012	11.17551471	7.197735375	4.939209882	11.49389162	9.806295953	8.359283208	15.32492411	0.545469795	-0.874428785	0.020469888	Stable
6710	SPTB	spectrin beta, erythrocytic	83.04026404	32.97526584	54.53003896	79.44014481	35.59245842	27.20488244	131.7999671	102.3004609	74.22444222	62.49642841	1.187658945	0.248120603	0.696451978	Stable
6711	SPTBN1	spectrin beta, non-erythrocytic 1	29.0696146	22.87812959	15.36990375	20.08025785	18.34008563	10.49087001	19.95999903	17.48696899	16.56948092	21.84947645	0.758346817	-0.399070304	0.191326954	Stable
6714	SRC	SRC proto-oncogene, non-receptor tyrosine kinase	0.467069497	0.101103945	7.08E-05	7.08E-05	1.70597714	0.349476532	0.163291059	7.08E-05	0.554703883	0.142078761	3.904199902	1.965026923	0.374603875	Stable
6717	SRI	sorcin	15.1873685	12.9247511	5.186869818	6.75575468	8.843728962	12.02262381	21.1799897	9.332790271	12.84478319	10.01368602	1.282722781	0.359209412	0.478313115	Stable
6723	SRM	spermidine synthase	0.585028856	2.050868343	0.213761168	0.242379177	0.830042679	0.941725449	0.443413077	0.394834871	0.652504019	0.773009386	0.844108792	-0.244499144	0.805756064	Stable
6727	SRP14	signal recognition particle 14	8.407870507	18.89306587	11.64179024	8.145806235	15.0062804	13.85678393	7.777936182	16.33888045	13.24497024	11.77213321	1.125112161	0.170068829	0.656533437	Stable
6730	SRP68	signal recognition particle 68	0.283220987	0.129249405	0.071370288	0.104102887	0.272094486	0.440183822	7.08E-05	7.08E-05	0.178104977	0.146985892	1.211714777	0.277050145	0.804903814	Stable
6731	SRP72	signal recognition particle 72	0.152735685	0.158614627	7.08E-05	7.08E-05	0.282763771	0.17190412	7.08E-05	7.08E-05	0.113702373	0.077872978	1.460100482	0.546067657	0.682332414	Stable
6737	TRIM21	tripartite motif containing 21	0.131628799	0.330188288	7.08E-05	0.265640414	0.159568167	0.251990665	7.08E-05	7.08E-05	0.102925108	0.181882075	0.565889233	-0.821408408	0.444194191	Stable
6738	RO60	Ro60, Y RNA binding protein	1.771276012	2.782726052	1.897033796	1.68270166	3.279627431	5.674866601	1.130388105	1.423974305	2.877214111	2.03343438	1.414953017	0.50075415	0.485065838	Stable
6741	SSB	small RNA binding exonuclease protection factor La	6.762796733	3.885058317	2.493202594	1.893635475	7.946954754	2.206543574	0.770087718	1.637212334	3.140199595	3.75867328	0.835454258	-0.259367254	0.764257671	Stable
6742	SSBP1	single stranded DNA binding protein 1	33.47255072	19.70939784	17.5457379	27.444928	27.77339652	21.05741464	7.545305241	6.770670075	15.78669662	24.54315362	0.643222011	-0.636611319	0.221153406	Stable
6745	SSR1	signal sequence receptor subunit 1	6.029423006	2.370203772	1.272320137	2.170146405	2.271033571	3.025962464	1.626830462	0.701696967	1.906380866	2.96052333	0.643933742	-0.635015846	0.412078788	Stable
6747	SSR3	signal sequence receptor subunit 3	7.08E-05	4.716732023	2.636333527	3.08081239	3.496615752	5.333892508	7.08E-05	3.147799478	2.994594635	2.608487185	1.148019684	0.199147379	0.802678875	Stable
6748	SSR4	signal sequence receptor subunit 4	18.57745421	17.10224945	6.86113577	10.37092996	10.00127713	3.011937822	0.977657962	25.39635915	9.846808016	13.22794235	0.744394537	-0.425860628	0.611226486	Stable
6767	ST13	ST13 Hsp70 interacting protein	20.8294301	28.02234682	29.57564881	6.697653649	32.95562078	24.86744221	42.56485323	16.51536997	29.22582155	21.28126984	1.37331192	0.457659342	0.338348536	Stable
6772	STAT1	signal transducer and activator of transcription 1	2.353530304	3.225931808	1.026639144	3.038954658	2.195517202	2.432398736	0.367979851	0.224295823	1.305047903	2.411263979	0.541229793	-0.885686839	0.201331046	Stable
6773	STAT2	signal transducer and activator of transcription 2	7.08E-05	0.100564144	7.08E-05	7.08E-05	7.08E-05	0.121885821	7.08E-05	7.08E-05	0.030524555	0.025194136	1.211573806	0.276882293	0.897167778	Stable
6774	STAT3	signal transducer and activator of transcription 3	2.351240616	5.637615093	2.15956927	2.183682487	5.647515943	6.157401918	1.739709338	1.182358936	3.681746534	3.083026867	1.194198654	0.256042848	0.714158058	Stable
6777	STAT5B	signal transducer and activator of transcription 5B	0.402069284	0.138516951	0.617536782	0.629261241	1.40765284	0.419848092	0.213610717	7.08E-05	0.510295612	0.446846065	1.141994196	0.191555319	0.858114372	Stable
6778	STAT6	signal transducer and activator of transcription 6	0.951917751	1.650127002	0.346604565	0.349043507	1.383044203	1.584346204	0.40469853	0.085549066	0.864409501	0.824423206	1.048502146	0.068329814	0.936306954	Stable
6786	STIM1	stromal interaction molecule 1	1.088100336	1.076402833	1.187722436	2.270521663	2.188589095	2.205082674	0.95019165	1.428446985	1.693077601	1.405686817	1.204448658	0.268372898	0.521091411	Stable
6789	STK4	serine/threonine kinase 4	7.08E-05	0.021624274	7.08E-05	7.08E-05	0.496620587	7.08E-05	7.08E-05	7.08E-05	0.124208247	0.005459169	22.75222806	4.507935926	0.409491564	Stable
6810	STX4	syntaxin 4	4.120092252	1.502713737	0.910568903	12.53774441	3.863805438	7.08E-05	7.08E-05	10.91122313	3.693792542	4.767779826	0.774740587	-0.368214773	0.78233251	Stable
6811	STX5	syntaxin 5	0.057011894	7.08E-05	7.08E-05	7.08E-05	0.558474729	0.434822318	0.18515308	0.203386045	0.345459043	0.014306074	24.14771901	4.593815014	0.034053375	Up
6814	STXBP3	syntaxin binding protein 3	1.511733097	0.930921491	0.513909174	0.738424541	2.505203598	1.219354912	0.487784785	0.560112476	1.193113943	0.923747076	1.291602403	0.36916203	0.626572177	Stable
6817	SULT1A1	sulfotransferase family 1A member 1	7.08E-05	7.08E-05	7.08E-05	7.08E-05	0.409658984	7.08E-05	0.139010204	7.08E-05	0.137202697	0.0000708	1937.891201	10.92027186	0.250576997	Stable
6821	SUOX	sulfite oxidase	0.022088759	0.014667648	7.08E-05	7.08E-05	0.524083604	7.08E-05	0.269072048	7.08E-05	0.198324313	0.009224502	21.49973173	4.426246753	0.22966481	Stable
6836	SURF4	surfeit 4	0.451944085	0.284655526	7.08E-05	7.08E-05	2.018573341	5.532282747	0.951804205	2.908903982	2.852891069	0.184185303	15.48924385	3.953194812	0.071176619	Stable
6840	SVIL	supervillin	1.121627435	2.01169672	3.92597271	6.200150553	8.294461688	6.522575822	7.514904607	11.68034272	8.503071209	3.314861855	2.565135919	1.359035272	0.017076957	Up
6844	VAMP2	vesicle associated membrane protein 2	0.25115188	0.101228952	7.08E-05	7.08E-05	2.06429885	1.398125263	0.580480284	4.983109215	2.256503403	0.088130608	25.60408301	4.678301986	0.1083825	Stable
6856	SYPL1	synaptophysin like 1	16.47767526	30.14177947	35.92301773	36.83272187	21.0434331	2.435758806	0.048638371	7.08E-05	5.881975269	29.84379858	0.197092044	-2.343058553	0.013573532	Down
6876	TAGLN	transgelin	2378.043439	4699.685648	2569.444213	2034.535682	4083.287878	3295.35245	2134.521054	2015.879072	2882.260114	2920.427246	0.986930977	-0.018978905	0.962596332	Stable
6888	TALDO1	transaldolase 1	12.19164794	7.922018777	7.598748019	2.592472181	16.52907838	6.710790891	10.72137846	6.815094664	10.1940856	7.576221729	1.34553686	0.428181913	0.421709107	Stable
6890	TAP1	transporter 1, ATP binding cassette subfamily B member	0.216564117	0.011282049	0.67358962	0.228509898	0.20677629	0.372091266	7.08E-05	0.046419163	0.15633938	0.282486421	0.553440336	-0.8535003	0.4747459	Stable
6891	TAP2	transporter 2, ATP binding cassette subfamily B member	0.101923459	7.08E-05	7.08E-05	7.08E-05	0.274838016	0.047721764	7.08E-05	7.08E-05	0.080675345	0.025533965	3.15953068	1.659710275	0.478797543	Stable
6892	TAPBP	TAP binding protein	3.05781152	0.644352983	1.027208415	7.08E-05	1.933080497	0.473506954	7.08E-05	7.08E-05	0.601682263	1.18236093	0.508882058	-0.97459677	0.500112658	Stable
6897	TARS1	threonyl-tRNA synthetase 1	0.725050036	2.007684192	0.024252967	0.243982682	1.732165386	1.673022842	0.141217555	0.230817474	0.944305814	0.750242469	1.258667501	0.331897221	0.766286048	Stable
6902	TBCA	tubulin folding cofactor A	17.23865993	6.084230124	5.802698788	3.955659818	8.852596939	5.385024013	21.12315373	0.309672631	8.917611828	8.270312165	1.078267863	0.108715617	0.908418334	Stable
6904	TBCD	tubulin folding cofactor D	7.08E-05	0.181947327	0.023943935	7.08E-05	0.065333437	7.08E-05	0.010245675	7.08E-05	0.018930178	0.051508216	0.367517644	-1.444114582	0.524987935	Stable
6916	TBXAS1	thromboxane A synthase 1	0.236807656	7.08E-05	0.357197067	0.134552826	0.067713935	0.156403969	0.180315414	7.08E-05	0.10112603	0.182157087	0.555158358	-0.849028738	0.394749147	Stable
6921	ELOC	elongin C	14.94089027	15.41939341	11.21768353	11.61229285	12.03647793	14.79453574	7.914078152	8.11398504	10.71476922	13.29756502	0.805769267	-0.311561314	0.24828436	Stable
6923	ELOB	elongin B	5.433430583	4.373910477	1.675079195	0.528240416	4.735084212	3.999506318	8.128204359	1.891943534	4.688684606	3.002665168	1.561507642	0.64293963	0.367271829	Stable
6950	TCP1	t-complex 1	9.609148794	7.978840027	7.853699993	7.614358809	10.66776105	11.91656246	8.262363679	6.627725647	9.368603209	8.264011906	1.13366284	0.180991636	0.435614118	Stable
6992	PPP1R11	protein phosphatase 1 regulatory inhibitor subunit 11	1.960377337	7.08E-05	7.08E-05	7.08E-05	2.806022017	1.640883039	7.08E-05	7.08E-05	1.111761664	0.490147434	2.268218879	1.181559865	0.490905659	Stable
6993	DYNLT1	dynein light chain Tctex-type 1	2.043210182	2.386113722	2.101219017	1.500589287	1.288392401	1.7497201	0.546947063	0.885288382	1.117586987	2.007783052	0.556627363	-0.845216263	0.035050174	Stable
7001	PRDX2	peroxiredoxin 2	287.6522073	128.4482254	194.8959422	71.72249528	184.1768043	136.5737107	355.7402913	315.3541431	247.9612374	170.6797175	1.452786781	0.53882298	0.311213847	Stable
7018	TF	transferrin	65.67365093	111.348817	150.7571276	89.35688714	125.7202062	63.04076292	188.0080963	203.33467	145.0259339	104.2841207	1.390680891	0.475791414	0.32150729	Stable
7019	TFAM	transcription factor A, mitochondrial	2.825475491	1.851861383	1.071306567	0.614579798	1.316132543	1.104192154	0.657882943	7.08E-05	0.76956961	1.59080581	0.483760875	-1.047634002	0.206802376	Stable
7037	TFRC	transferrin receptor	0.036459921	0.127681138	0.024212305	0.038225897	0.554608845	0.142122209	0.48537917	7.08E-05	0.295545256	0.056644815	5.217516461	2.383363247	0.170911761	Stable
7041	TGFB1I1	transforming growth factor beta 1 induced transcript 1	8.132299773	53.59380369	22.19139388	29.20253626	42.22819958	53.25273197	7.883941871	16.26181739	29.9066727	28.2800084	1.057519937	0.080684862	0.913171617	Stable
7045	TGFBI	transforming growth factor beta induced	120.297535	321.418875	120.1913543	261.6837129	267.965334	272.4286584	77.90492965	156.0330596	193.5829954	205.8978693	0.940189406	-0.088976671	0.864886711	Stable
7052	TGM2	transglutaminase 2	18.82258556	261.2641109	41.33718922	40.75610334	11.68009609	229.5804573	20.80725149	25.68375904	71.93789098	90.54499726	0.794498792	-0.331883068	0.818734419	Stable
7058	THBS2	thrombospondin 2	0.232389904	0.98537519	0.192460277	0.304124538	0.173299676	7.298218838	0.123635414	0.10376617	1.924730025	0.428587477	4.490868555	2.166994496	0.465865576	Stable
7059	THBS3	thrombospondin 3	1.352263034	0.170768693	0.34540503	0.999900006	2.029104065	0.586010874	0.248716841	0.515415899	0.84481192	0.717084191	1.178120966	0.236487679	0.803198736	Stable
7070	THY1	Thy-1 cell surface antigen	7.470714512	1.549004116	2.098372664	4.646208276	3.793138744	2.16636882	2.554578513	4.199483635	3.178392428	3.941074892	0.806478566	-0.310291904	0.626256078	Stable
7073	TIAL1	TIA1 cytotoxic granule associated RNA binding protein like 1	1.152198142	0.81957078	0.413290568	0.552522065	0.642027703	7.08E-05	7.08E-05	7.08E-05	0.160560026	0.734395389	0.218628859	-2.193444247	0.045896012	Down
7077	TIMP2	TIMP metallopeptidase inhibitor 2	7.08E-05	7.08E-05	7.08E-05	7.08E-05	7.08E-05	0.636295057	7.08E-05	7.08E-05	0.159126864	0.0000708	2247.55458	11.13414044	0.391002219	Stable
7078	TIMP3	TIMP metallopeptidase inhibitor 3	8.127855084	58.70582221	45.16960127	28.8839177	20.89378598	46.82623224	11.05433149	7.743780128	21.62953246	35.22179907	0.61409505	-0.703466121	0.371809895	Stable
7082	TJP1	tight junction protein 1	0.706126435	1.035245307	1.226880132	1.693593	1.225429762	1.391317468	0.541065201	0.316411871	0.868556076	1.165461219	0.745246656	-0.424210099	0.4074383	Stable
7086	TKT	transketolase	34.03689156	34.25563802	20.12880395	16.2566269	34.33985662	24.43501577	21.2553304	18.64412377	24.66858164	26.16949011	0.942646629	-0.085211047	0.805175611	Stable
7094	TLN1	talin 1	62.08018701	137.2024861	93.59827761	112.7847223	133.5184838	124.6250084	56.89941316	66.14730699	95.29755309	101.4164183	0.939665931	-0.089780152	0.817094697	Stable
7102	TSPAN7	tetraspanin 7	1.46863308	7.08E-05	7.08E-05	7.08E-05	0.302328746	7.08E-05	0.412245818	7.08E-05	0.178679041	0.36721137	0.486583629	-1.039240313	0.651036648	Stable
7103	TSPAN8	tetraspanin 8	7.08E-05	1.765530962	0.14090671	7.08E-05	1.456565278	1.328191973	7.08E-05	0.389697334	0.793631346	0.476644818	1.665037186	0.735554398	0.591787474	Stable
7111	TMOD1	tropomodulin 1	14.01154616	16.2504989	22.99853849	27.61152594	28.06714827	11.89406459	18.83914086	14.44222247	18.31064405	20.21802737	0.905659277	-0.142959707	0.7008581	Stable
7112	TMPO	thymopoietin	2.027182363	2.360544159	6.106038776	4.390063944	4.34045922	3.890084898	0.821742361	3.669108435	3.180348729	3.720957311	0.854712501	-0.226488872	0.679000193	Stable
7114	TMSB4X	thymosin beta 4 X-linked	1477.118396	297.4024263	660.5167241	202.8225786	973.4267874	456.7358203	2321.551042	258.3788517	1002.523125	659.4650313	1.520206649	0.60426745	0.558459705	Stable
7123	CLEC3B	C-type lectin domain family 3 member B	13.3596584	41.47951303	51.14491108	68.42802103	49.16739185	69.47310624	49.07851956	30.44746519	49.54162071	43.60302589	1.136196851	0.18421281	0.688147483	Stable
7127	TNFAIP2	TNF alpha induced protein 2	0.506506012	0.282931948	7.08E-05	0.052961485	0.678469547	0.095444989	0.104872936	7.08E-05	0.219714568	0.210617561	1.043192062	0.061004797	0.964143238	Stable
7145	TNS1	tensin 1	18.46970417	32.37485462	19.91227775	29.53781461	48.68103872	28.07850073	17.79097986	14.34460926	27.22378214	25.07366279	1.085752105	0.118694749	0.811527499	Stable
7148	TNXB	tenascin XB	19.09330754	16.73840404	22.84198903	44.07764975	30.8065219	10.23375158	19.18808727	30.94610854	22.79361732	25.68783759	0.887331105	-0.172455552	0.731035959	Stable
7165	TPD52L2	TPD52 like 2	12.56998528	14.87447761	16.47286584	19.13023311	34.08351665	31.46778905	16.19692922	7.25269198	22.25023173	15.76189046	1.411647402	0.497379781	0.386979321	Stable
7167	TPI1	triosephosphate isomerase 1	232.5919356	85.4364326	80.89540734	56.15600034	205.529231	47.93359455	227.9386685	56.79396657	134.5488652	113.769944	1.182639812	0.24201075	0.750542489	Stable
7168	TPM1	tropomyosin 1	150.0079256	315.877141	226.0222947	331.973518	365.5041243	194.8484768	108.1651923	177.8475124	211.5913265	255.9702198	0.826624779	-0.274695484	0.545876147	Stable
7169	TPM2	tropomyosin 2	982.2920838	1476.488741	1547.242576	2177.818438	1402.947103	1151.519913	420.78948	1537.302339	1128.139709	1545.96046	0.72973387	-0.454557679	0.2769829	Stable
7170	TPM3	tropomyosin 3	60.01643698	120.8512241	145.3939871	157.8573679	190.7723625	85.99420681	104.7883427	71.06385488	113.1546917	121.029754	0.934932841	-0.09706536	0.82729288	Stable
7171	TPM4	tropomyosin 4	42.44072144	72.91018787	29.29304654	46.766124	35.76427548	71.68198726	25.24970939	13.63139816	36.58184257	47.85251996	0.764470557	-0.387467157	0.497524982	Stable
7174	TPP2	tripeptidyl peptidase 2	1.711744113	0.670282414	0.307162234	0.383633404	0.383262896	0.667339185	0.799827469	1.963355306	0.953446214	0.768205541	1.241134257	0.311659185	0.710249126	Stable
7175	TPR	translocated promoter region, nuclear basket protein	0.174460788	0.425060836	0.422988502	0.737883097	0.202938119	0.269404595	0.04721615	0.227768194	0.186831765	0.440098306	0.424522799	-1.23608606	0.112556982	Stable
7177	TPSAB1	tryptase alpha/beta 1	175.5517568	22.28150645	31.92389067	87.02659847	41.8028138	7.880095365	126.7336353	66.35885266	60.69384928	79.1959381	0.766375786	-0.383876116	0.684683354	Stable
7178	TPT1	tumor protein, translationally-controlled 1	14.38732443	6.346365494	1.925375348	1.580806195	16.69396734	6.59567196	21.53554494	2.041022785	11.71655176	6.059967867	1.933434634	0.95116599	0.339470325	Stable
7184	HSP90B1	heat shock protein 90 beta family member 1	38.21220571	33.78970377	25.98314373	23.2008455	17.43943168	40.2112764	25.7691637	18.0252016	25.36126835	30.29647468	0.837102951	-0.256523032	0.469906264	Stable
7203	CCT3	chaperonin containing TCP1 subunit 3	14.43715883	10.84338868	11.04141291	11.77368461	12.14469496	10.07319866	7.999464282	9.670054501	9.971853101	12.02391126	0.829335221	-0.269972731	0.135100778	Stable
7205	TRIP6	thyroid hormone receptor interactor 6	0.930017555	2.721548506	0.280447171	3.980649509	2.485389211	4.152462563	0.746467747	0.122524226	1.876710937	1.978165685	0.948712714	-0.075956813	0.937460205	Stable
7247	TSN	translin	4.825585655	2.260349354	2.757100251	0.825784335	3.302351623	1.620868707	1.722922901	1.917480118	2.140905837	2.667204899	0.802677679	-0.317107316	0.594410984	Stable
7251	TSG101	tumor susceptibility 101	1.105124843	1.668802253	0.725840543	1.26229176	2.080094934	1.482667554	0.865413533	0.691814762	1.279997696	1.19051485	1.07516315	0.104555597	0.819229621	Stable
7257	TSNAX	translin associated factor X	0.883981349	1.273951382	1.011960091	0.427344539	1.779969326	1.021855822	0.534482803	0.244462169	0.89519253	0.89930934	0.995422253	-0.006619455	0.991804737	Stable
7263	TST	thiosulfate sulfurtransferase	0.866606655	0.365209119	0.768332539	0.287214847	0.624693579	0.226658657	0.661055183	7.08E-05	0.378119555	0.57184079	0.661232219	-0.596771071	0.403129488	Stable
7264	GFUS	GDP-L-fucose synthase	0.036981161	0.450611459	0.036870447	7.08E-05	0.434336903	0.010338352	1.411118135	7.08E-05	0.463966048	0.131133467	3.538120809	1.82298331	0.398720994	Stable
7276	TTR	transthyretin	213.0622404	99.31218203	85.21576575	66.23725813	106.6859242	51.91162564	235.1290793	116.6976544	127.6060709	115.9568616	1.100461578	0.138108775	0.826422033	Stable
7277	TUBA4A	tubulin alpha 4a	5.672905052	9.662832495	4.414898013	4.172445386	5.600959062	9.864728207	2.376668714	1.415331153	4.814421784	5.980770237	0.804983571	-0.312968755	0.631475315	Stable
7280	TUBB2A	tubulin beta 2A class IIa	7.813494335	16.30769896	10.28082652	13.24411967	11.43096135	9.828790064	5.83665742	8.267204542	8.840903344	11.91153487	0.742213614	-0.430093631	0.21840322	Stable
7284	TUFM	Tu translation elongation factor, mitochondrial	6.848458016	5.148573529	6.603540754	10.41841037	10.24528507	5.184734603	5.188859558	5.901519604	6.630099709	7.254745667	0.913898297	-0.129894471	0.718657121	Stable
7295	TXN	thioredoxin	62.77248103	99.14171827	17.74843895	23.68397953	73.96031662	68.09401651	44.83829197	20.33920895	51.80795851	50.83665445	1.019106373	0.027304646	0.967271468	Stable
7296	TXNRD1	thioredoxin reductase 1	2.17816711	3.103955523	2.709525481	2.865276306	10.66235713	2.317279805	5.130040939	1.308802801	4.854620169	2.714231105	1.788580258	0.838814857	0.383357049	Stable
7307	U2AF1	U2 small nuclear RNA auxiliary factor 1	3.515614513	3.052437589	1.183574892	2.171812384	4.296396458	2.877096739	0.778071189	0.505231487	2.114198968	2.480859845	0.852204115	-0.230729077	0.738635765	Stable
7311	UBA52	ubiquitin A-52 residue ribosomal protein fusion product 1	830.7662968	405.0976369	810.3975814	667.1206226	536.0553738	427.0503294	483.9516617	477.1261343	481.0458748	678.3455344	0.709145782	-0.495845855	0.136032459	Stable
7317	UBA1	ubiquitin like modifier activating enzyme 1	18.25689783	19.65825871	11.5391182	6.661002102	24.38555206	17.69003982	12.79245471	8.852883823	15.9302326	14.02881921	1.135536239	0.183373748	0.688440745	Stable
7318	UBA7	ubiquitin like modifier activating enzyme 7	0.292177709	7.08E-05	7.08E-05	7.08E-05	0.054406427	0.08764086	7.08E-05	0.112732684	0.063712693	0.073097527	0.871612148	-0.198241791	0.909364179	Stable
7328	UBE2H	ubiquitin conjugating enzyme E2 H	0.296649336	1.339428403	7.08E-05	7.08E-05	1.225027932	2.448176458	2.003930503	7.08E-05	1.419301423	0.409054835	3.469709444	1.794814856	0.167578271	Stable
7332	UBE2L3	ubiquitin conjugating enzyme E2 L3	11.67121523	22.26256604	8.459363414	8.157676338	25.85292518	34.77818878	25.20609108	10.25815145	24.02383912	12.63770526	1.900965297	0.926732195	0.117420341	Stable
7334	UBE2N	ubiquitin conjugating enzyme E2 N	14.38867131	32.51880179	5.151087085	14.08418978	32.68819584	21.45477948	37.32404824	3.876725394	23.83593724	16.53568749	1.441484501	0.527555325	0.468639769	Stable
7335	UBE2V1	ubiquitin conjugating enzyme E2 V1	6.444395357	18.21215788	12.60894059	9.256597994	16.11339195	14.12179122	16.35157592	10.08528842	14.16801188	11.63052296	1.218174964	0.284721359	0.42572378	Stable
7336	UBE2V2	ubiquitin conjugating enzyme E2 V2	1.039841786	2.543319183	1.248939373	7.08E-05	2.666628498	1.872289622	1.603038661	7.08E-05	1.535506895	1.208042786	1.27106996	0.346043439	0.68370883	Stable
7345	UCHL1	ubiquitin C-terminal hydrolase L1	5.483938415	14.35304793	6.666567158	4.365698996	5.875589235	4.441720791	12.07169533	3.953486249	6.585622901	7.717313125	0.853356964	-0.228778739	0.713697134	Stable
7347	UCHL3	ubiquitin C-terminal hydrolase L3	3.267115977	1.80403683	7.08E-05	2.081620425	4.806166593	2.028752027	4.983853542	2.032802725	3.462893722	1.788211008	1.936512921	0.953461127	0.169932515	Stable
7353	UFD1	ubiquitin recognition factor in ER associated degradation 1	0.414029538	1.077709722	0.162081549	0.171096084	1.931972	2.025245867	0.328459026	7.08E-05	1.071436923	0.456229223	2.348461845	1.231716154	0.342019037	Stable
7358	UGDH	UDP-glucose 6-dehydrogenase	4.781408138	5.363168452	1.432529192	1.170350523	4.098391151	8.781324662	2.957056475	2.292913229	4.532421379	3.186864076	1.42221986	0.508144507	0.491882272	Stable
7360	UGP2	UDP-glucose pyrophosphorylase 2	3.772598365	7.389793062	3.573800473	4.184107242	3.773185795	8.414054367	4.595782837	2.850789366	4.908453091	4.730074786	1.037711519	0.053405434	0.910440461	Stable
7373	COL14A1	collagen type XIV alpha 1 chain	46.7891091	170.8217261	72.7040078	48.97354669	100.8330592	120.271526	10.18513771	39.99724087	67.82174095	84.82209742	0.799576325	-0.322692339	0.678060175	Stable
7381	UQCRB	ubiquinol-cytochrome c reductase binding protein	24.34612211	12.88099873	29.59801302	40.91228891	48.22378364	29.14495783	5.48691795	21.20715059	26.0157025	26.93435569	0.965892884	-0.050064889	0.934334703	Stable
7384	UQCRC1	ubiquinol-cytochrome c reductase core protein 1	9.088446713	3.165890686	4.310396167	6.040633026	13.61705633	4.442889511	5.741093688	2.544743232	6.58644569	5.651341648	1.165465849	0.22090673	0.749272395	Stable
7385	UQCRC2	ubiquinol-cytochrome c reductase core protein 2	16.71337847	14.45475797	9.864852244	16.24059185	28.6241681	13.70645731	9.598801996	6.281395175	14.55270565	14.31839513	1.0163643	0.023417606	0.966265402	Stable
7386	UQCRFS1	ubiquinol-cytochrome c reductase, Rieske iron-sulfur polypeptide 1	2.148401161	3.958736538	9.526136145	12.44694853	7.247631603	6.048857037	4.440475249	4.503504975	5.560117216	7.020055594	0.792033217	-0.336367158	0.593367357	Stable
7388	UQCRH	ubiquinol-cytochrome c reductase hinge protein	4.634464017	0.807013284	1.068622862	2.933997956	3.80256097	0.974756402	2.118924206	0.299696742	1.79898458	2.36102453	0.761950821	-0.39223021	0.65029052	Stable
7389	UROD	uroporphyrinogen decarboxylase	0.590402889	0.585959678	7.08E-05	7.08E-05	1.230043882	0.6840811	0.899541549	7.08E-05	0.703434333	0.294126042	2.39160847	1.257981226	0.242827963	Stable
7402	UTRN	utrophin	1.395363051	3.871989429	1.936394803	2.721585584	5.482765551	3.648013744	1.732836152	1.283598646	3.036803523	2.481333217	1.223859618	0.291438084	0.63721697	Stable
7407	VARS1	valyl-tRNA synthetase 1	2.48916067	2.856593678	1.49394944	1.967813208	2.084667485	1.886752533	0.360736569	1.002031368	1.333546989	2.201879249	0.605640382	-0.723466693	0.136850606	Stable
7408	VASP	vasodilator stimulated phosphoprotein	8.369888617	12.44025523	12.56482211	10.05147841	16.03718277	15.35113869	10.27250649	10.88855752	13.13734637	10.85661109	1.210078012	0.275100059	0.257864324	Stable
7411	VBP1	VHL binding protein 1	0.603467582	1.945749029	0.642259398	0.639361241	0.911974476	2.37235574	0.533015642	7.08E-05	0.954354165	0.957709313	0.996496695	-0.005063075	0.995789178	Stable
7414	VCL	vinculin	164.8845026	352.4811587	224.434995	240.4633004	330.5677115	296.9133448	103.3158946	109.2693795	210.0165826	245.5659892	0.855234812	-0.225607516	0.641363538	Stable
7415	VCP	valosin containing protein	37.75696178	34.09464448	28.90268946	25.92680428	34.23732063	28.8410906	35.74850233	24.8829076	30.92745529	31.670275	0.976545208	-0.034241261	0.84490112	Stable
7416	VDAC1	voltage dependent anion channel 1	8.631990596	26.66621297	15.93917451	18.00007434	21.68359021	21.17428665	2.318643156	11.59481783	14.19283446	17.3093631	0.819951282	-0.286389902	0.617134459	Stable
7417	VDAC2	voltage dependent anion channel 2	15.37862482	29.28188454	13.88370046	14.92030318	15.73096042	23.6826522	4.132239253	16.06538213	14.9028085	18.36612825	0.811428968	-0.301463286	0.548111719	Stable
7419	VDAC3	voltage dependent anion channel 3	10.72974924	18.27030496	4.200201614	5.199521681	25.16565694	18.76526232	2.273835264	7.165051634	13.34245154	9.599944374	1.389846755	0.47492582	0.569874569	Stable
7430	EZR	ezrin	7.719347735	4.987011772	10.04986524	11.33136708	16.69396734	4.369406234	5.045712224	6.047486112	8.039142978	8.521897957	0.943351237	-0.084133067	0.887686233	Stable
7431	VIM	vimentin	1514.022785	3227.257637	1220.699478	1918.687641	1407.375716	2627.136725	1241.892344	1353.19717	1657.400489	1970.166885	0.84124878	-0.249395587	0.591540943	Stable
7448	VTN	vitronectin	43.41653277	146.9833173	32.45453234	38.16758786	33.1052679	187.5357512	31.00732516	39.85822514	72.87664235	65.25549257	1.116789399	0.159357153	0.877118615	Stable
7450	VWF	von Willebrand factor	17.77741014	5.514881192	6.406329099	11.06168667	20.16494909	6.712105701	10.83425734	8.32129979	11.50815298	10.19007678	1.129348996	0.175491383	0.759562653	Stable
7453	WARS1	tryptophanyl-tRNA synthetase 1	20.35398304	10.05546734	4.472841643	4.870698999	19.45412528	7.053371975	4.254370497	3.472370968	8.55855968	9.938247756	0.86117391	-0.215623482	0.801109693	Stable
7458	EIF4H	eukaryotic translation initiation factor 4H	6.364660325	0.22217109	0.430104386	0.244898971	10.65154928	6.037315926	4.752280015	7.08E-05	5.360304005	1.815458693	2.952589352	1.561980719	0.237328584	Stable
7466	WFS1	wolframin ER transmembrane glycoprotein	0.490330037	0.838151329	0.597530981	0.416265776	1.663854248	0.763218061	0.178372417	0.222585325	0.707007513	0.585569531	1.207384394	0.271885058	0.753948587	Stable
7511	XPNPEP1	X-prolyl aminopeptidase 1	2.322282792	1.110628167	0.410850836	0.90625114	0.365720928	0.350981259	0.250342614	0.225556031	0.298150208	1.187503234	0.251073176	-1.993820194	0.115633709	Stable
7514	XPO1	exportin 1	1.035558721	5.233805405	1.28681621	1.55377568	4.672038435	4.711402957	0.323912149	1.165979257	2.7183332	2.277489004	1.193565894	0.255278217	0.781748684	Stable
7520	XRCC5	X-ray repair cross complementing 5	4.97616634	7.750229195	4.774758454	6.889241279	6.696015701	9.304473003	2.068829248	5.674561328	5.93596982	6.097598817	0.973493009	-0.038757476	0.92703547	Stable
7529	YWHAB	tyrosine 3-monooxygenase/tryptophan 5-monooxygenase activation protein beta	72.07939096	56.87807198	22.80132683	36.52868063	49.65651623	29.79213659	40.53594134	25.71065556	36.42381243	47.0718676	0.77379153	-0.369983159	0.426243124	Stable
7531	YWHAE	tyrosine 3-monooxygenase/tryptophan 5-monooxygenase activation protein epsilon	175.928882	130.7134992	90.55674529	75.82496953	198.3932805	130.1705853	153.0077139	65.48849336	136.7650183	118.256024	1.156516291	0.209785588	0.622795738	Stable
7532	YWHAG	tyrosine 3-monooxygenase/tryptophan 5-monooxygenase activation protein gamma	58.5581075	45.60852392	25.4809656	24.11505169	60.5738277	43.88982296	46.82887263	8.209785005	39.87557707	38.44066218	1.037328048	0.052872209	0.921517806	Stable
7533	YWHAH	tyrosine 3-monooxygenase/tryptophan 5-monooxygenase activation protein eta	45.7210368	40.32982973	18.36182819	22.29496921	24.46453248	28.8907612	45.8177211	2.514854851	25.42196741	31.67691598	0.802539219	-0.317356199	0.596555197	Stable
7534	YWHAZ	tyrosine 3-monooxygenase/tryptophan 5-monooxygenase activation protein zeta	279.5574854	188.2506977	119.408607	86.58927888	184.1213795	171.4658496	168.7367377	72.49972107	149.205922	168.4515172	0.885749944	-0.175028626	0.715543266	Stable
7536	SF1	splicing factor 1	0.814927041	0.808698981	1.396258512	1.276015265	0.429071541	2.030359017	0.028645328	0.055597223	0.635918277	1.07397495	0.59211649	-0.756047063	0.433461539	Stable
7555	CNBP	CCHC-type zinc finger nucleic acid binding protein	7.08E-05	7.08E-05	7.08E-05	7.08E-05	0.954776323	0.824561258	7.08E-05	7.08E-05	0.444869795	0.0000708	6283.471684	12.61734617	0.183390558	Stable
7706	TRIM25	tripartite motif containing 25	1.960781399	0.91317432	0.601902168	0.988758769	2.261195659	0.731984016	0.494816584	0.318074016	0.951517569	1.116154164	0.852496545	-0.230234107	0.769388001	Stable
7791	ZYX	zyxin	5.33780242	12.30805112	13.04097643	24.4461651	23.74400932	33.62846036	5.997119899	10.77704274	18.53665808	13.78324877	1.344868571	0.427465191	0.549480265	Stable
7812	CSDE1	cold shock domain containing E1	0.489360287	0.420193149	0.270505264	0.5638299	0.910491861	0.593490683	0.536214317	0.346632681	0.596707386	0.43597215	1.368682347	0.452787655	0.284759237	Stable
7837	PXDN	peroxidasin	1.273161034	3.600005042	1.960263512	1.608607226	0.738189832	7.989516785	0.195436425	0.189665798	2.27820221	2.110509204	1.079456183	0.110304684	0.937097113	Stable
7841	MOGS	mannosyl-oligosaccharide glucosidase	0.425626137	0.513929272	0.468936784	0.177716269	0.52699341	0.456472858	0.104559677	0.502632497	0.397664611	0.396552116	1.002805419	0.004041698	0.993159171	Stable
7846	TUBA1A	tubulin alpha 1a	20.48328309	23.62059393	0.777542526	2.37589486	28.38999807	23.01794263	8.352640345	1.025331612	15.19647816	11.8143286	1.286275224	0.363199368	0.710940525	Stable
7871	SLMAP	sarcolemma associated protein	16.144997	9.694462991	19.16104367	23.85265994	35.46221	7.371556025	8.810500332	10.04690799	15.42279359	17.2132909	0.895981697	-0.158458834	0.818651609	Stable
7874	USP7	ubiquitin specific peptidase 7	0.266991137	0.293652224	0.168184945	0.159340516	0.126911841	0.229711938	0.140027965	0.114748412	0.152850039	0.222042206	0.688382817	-0.538717008	0.161976963	Stable
7879	RAB7A	RAB7A, member RAS oncogene family	23.0585091	30.7611311	24.46237757	15.17124133	19.03843885	25.43281057	4.194626642	18.32499202	16.74771702	23.36331478	0.716838222	-0.480280531	0.279350035	Stable
7881	KCNAB1	potassium voltage-gated channel subfamily A regulatory beta subunit 1	7.08E-05	0.519403053	7.08E-05	7.08E-05	0.152335223	0.544857317	7.08E-05	7.08E-05	0.174333535	0.129903863	1.342019634	0.424405778	0.816017027	Stable
7905	REEP5	receptor accessory protein 5	3.054713706	10.16210188	3.597587858	4.342167037	20.26055697	32.9213847	3.1251852	7.185299576	15.87310661	5.28914262	3.001073662	1.585478731	0.215931877	Stable
7917	BAG6	BAG cochaperone 6	0.603400238	0.477052281	0.174412361	0.354603713	0.449966713	0.266950283	0.101992806	7.08E-05	0.204745151	0.402367148	0.508851559	-0.974683238	0.192062083	Stable
7919	DDX39B	DExD-box helicase 39B	9.226366768	8.084716958	6.124336765	4.796979411	12.40616173	7.825603789	0.890328836	4.734089748	6.464046026	7.058099976	0.91583373	-0.126842395	0.832427705	Stable
7965	AIMP2	aminoacyl tRNA synthetase complex interacting multifunctional protein 2	0.484740504	1.056780561	0.112900622	0.089752557	1.088946048	1.135937514	0.292850631	0.119559565	0.65932344	0.436043561	1.512058653	0.596514103	0.544880747	Stable
8027	STAM	signal transducing adaptor molecule	7.08E-05	1.122314404	7.08E-05	7.08E-05	0.654816989	2.068926781	0.743797778	7.08E-05	0.866903087	0.280631701	3.089113183	1.627192731	0.306487603	Stable
8030	CCDC6	coiled-coil domain containing 6	7.08E-05	0.559348392	0.298236882	0.065539629	0.148857313	0.189347267	0.025440044	0.316472313	0.170029234	0.230798926	0.736698551	-0.440853689	0.685866274	Stable
8065	CUL5	cullin 5	0.109021493	0.277287704	7.08E-05	7.08E-05	0.289567173	0.197908142	7.08E-05	7.08E-05	0.121904229	0.096612699	1.261782661	0.335463431	0.804870311	Stable
8076	MFAP5	microfibril associated protein 5	25.22024433	60.95594374	102.230862	112.3932172	7.08E-05	7.08E-05	58.49742911	71.74722292	32.56119841	75.20006682	0.432994275	-1.207580145	0.173513769	Stable
8078	USP5	ubiquitin specific peptidase 5	5.271805519	4.695518756	2.07478859	3.831544353	8.195119557	4.130549061	7.420926994	2.847495297	5.648522727	3.968414305	1.423370216	0.509310953	0.306043798	Stable
8106	PABPN1	poly(A) binding protein nuclear 1	1.441022131	7.08E-05	7.08E-05	1.757712382	7.08E-05	7.08E-05	0.277848579	0.515083471	0.198268413	0.799719028	0.24792259	-2.012038365	0.291001486	Stable
8148	TAF15	TATA-box binding protein associated factor 15	0.217062461	0.375399063	0.266845666	0.27809361	0.548013287	7.08E-05	7.08E-05	0.111581271	0.16493404	0.2843502	0.580038416	-0.785779643	0.433205203	Stable
8192	CLPP	caseinolytic mitochondrial matrix peptidase proteolytic subunit	7.08E-05	7.08E-05	7.08E-05	0.118386578	1.050356491	0.430512663	7.08E-05	0.213745739	0.423671423	0.029649745	14.28920992	3.836854244	0.18014385	Stable
8209	GATD3	glutamine amidotransferase class 1 domain containing 3	2.60256759	2.471345598	0.099878554	6.517519627	3.026335829	1.740224249	2.352348207	1.166281465	2.071297438	2.922827842	0.708662141	-0.496830116	0.576751441	Stable
8226	PUDP	pseudouridine 5'-phosphatase	0.330859974	7.08E-05	7.08E-05	7.08E-05	0.352709942	0.223064843	7.08E-05	7.08E-05	0.143979096	0.082768094	1.739548299	0.798712736	0.628746054	Stable
8239	USP9X	ubiquitin specific peptidase 9 X-linked	0.186474917	0.168029909	0.150832353	0.130185877	0.154441368	0.174855138	0.018137283	0.106806384	0.113560043	0.158880764	0.714750108	-0.484489162	0.291325944	Stable
8243	SMC1A	structural maintenance of chromosomes 1A	7.514353279	1.616545643	6.313822602	2.983352595	3.716098191	3.133484714	0.29291672	4.417375669	2.889968824	4.60701853	0.627296983	-0.672779471	0.34487493	Stable
8288	EPX	eosinophil peroxidase	0.403523909	0.035215917	0.339773316	0.886301036	0.553112374	0.012342415	2.074512845	5.493538681	2.033376579	0.416203545	4.885534027	2.288516269	0.281803459	Stable
8291	DYSF	dysferlin	1.346363719	2.865685078	2.673132815	1.713751351	3.457679789	2.351172688	1.023774402	3.699329244	2.632989031	2.149733241	1.224798026	0.292543863	0.528728618	Stable
8301	PICALM	phosphatidylinositol binding clathrin assembly protein	3.665656447	8.124302429	3.466452274	3.609136104	5.663173465	8.594183354	2.197833679	2.796180364	4.812842716	4.716386814	1.020451228	0.029207231	0.960389215	Stable
8334	H2AC6	H2A clustered histone 6	5.277866459	5.710535698	12.81835091	11.88676296	23.78419234	2.67505425	47.69330805	7.08E-05	18.53815636	8.923379007	2.077481674	1.054835751	0.452302226	Stable
8338	H2AC20	H2A clustered histone 20	394.4324995	779.9474279	778.90471	1144.382069	553.9714593	513.1850018	64.90006703	308.6753443	360.1829681	774.4166766	0.465102288	-1.104380058	0.075891218	Stable
8349	H2BC21	H2B clustered histone 21	47.67670007	7.08E-05	7.08E-05	36.03513424	5.196357596	7.08E-05	14.51564197	7.08E-05	4.928035292	20.92799398	0.23547576	-2.086349538	0.288553562	Stable
8358	H3C2	H3 clustered histone 2	3.131485611	2.298987805	0.504841504	7.08E-05	1.668149674	0.705717031	0.486700936	2.52413264	1.34617507	1.48384643	0.907219941	-0.140475744	0.880985199	Stable
8402	SLC25A11	solute carrier family 25 member 11	4.03429628	11.00741269	5.552626278	5.900274263	14.96332614	10.63842092	1.194586314	4.596887275	7.848305162	6.623652378	1.18489086	0.244754179	0.73731151	Stable
8404	SPARCL1	SPARC like 1	0.573917133	2.596731158	0.429087831	0.192922496	0.804616525	0.977473676	0.868836909	0.035832813	0.671689981	0.948164655	0.708410694	-0.497342104	0.667180425	Stable
8406	SRPX	sushi repeat containing protein X-linked	0.387334465	6.577059772	3.666713593	1.597861659	2.072612578	15.16706527	0.188999421	2.163961037	4.898159577	3.057242372	1.602149578	0.680008845	0.64633541	Stable
8407	TAGLN2	transgelin 2	161.3691575	427.6177926	170.6572067	133.2429493	320.466531	590.1890483	157.131626	68.59821461	284.096355	223.2217765	1.27270896	0.347902545	0.667994981	Stable
8411	EEA1	early endosome antigen 1	2.759882652	1.711531834	1.293362823	1.498673411	2.321193068	1.507064586	1.725169905	0.694292869	1.561930107	1.81586268	0.860158714	-0.217325209	0.607401944	Stable
8417	STX7	syntaxin 7	8.151290718	16.66245297	7.608710257	3.82696291	17.75535338	14.98591365	12.83409036	4.836840499	12.60304947	9.062354214	1.390703693	0.475815068	0.396749149	Stable
8425	LTBP4	latent transforming growth factor beta binding protein 4	7.08E-05	2.002380876	2.729653268	1.24252908	0.924154088	2.044529748	0.744260397	0.320008148	1.008238095	1.493658506	0.675012455	-0.567013972	0.512473009	Stable
8428	STK24	serine/threonine kinase 24	2.432861273	2.610747067	0.757455401	1.414978771	3.369000015	1.356197429	5.231552622	3.89002255	3.461693154	1.804010628	1.918887339	0.940270011	0.13449355	Stable
8434	RECK	reversion inducing cysteine rich protein with kazal motifs	0.006318058	0.236793092	0.051760943	0.081468475	0.194596678	0.254810203	0.139961877	0.085431205	0.168699991	0.094085142	1.793056663	0.84242108	0.276991431	Stable
8436	CAVIN2	caveolae associated protein 2	23.69288748	10.22290062	23.51494839	37.08261878	23.1357215	7.42385625	28.26598101	19.23856708	19.51603146	23.62833882	0.825958677	-0.275858491	0.581913802	Stable
8451	CUL4A	cullin 4A	0.191943232	0.382653243	0.073738861	0.258872373	0.337939218	0.267666124	0.080298649	7.08E-05	0.171493698	0.226801927	0.756138626	-0.40327734	0.607606488	Stable
8452	CUL3	cullin 3	1.235798707	0.397085841	0.438379143	0.341484126	0.569850681	0.512761341	1.397636115	0.487854522	0.742025665	0.603186954	1.230175254	0.298863861	0.66479903	Stable
8454	CUL1	cullin 1	0.121789873	0.466237303	0.242143382	0.305936291	0.238617871	0.197703616	0.138137838	0.055140888	0.157400053	0.284026712	0.554173416	-0.85159059	0.187250419	Stable
8470	SORBS2	sorbin and SH3 domain containing 2	2.522839293	65.36650392	6.919211552	13.96293771	14.16382255	81.98703077	1.186530146	6.897023277	26.05860169	22.19287312	1.174187837	0.231663218	0.876714797	Stable
8476	CDC42BPA	CDC42 binding protein kinase alpha	7.08E-05	0.09715108	0.044693854	0.045100145	0.069580367	0.059641248	7.08E-05	0.123708882	0.063250324	0.04675397	1.352833237	0.43598401	0.627536723	Stable
8483	CILP	cartilage intermediate layer protein	9.842697011	9.309025507	4.085534219	4.960661886	6.409330621	8.427202468	6.443348339	3.810239613	6.27253026	7.049479656	0.889786277	-0.168469246	0.675456335	Stable
8496	PPFIBP1	PPFIA binding protein 1	0.084241677	0.215958634	0.197970004	0.228322476	0.276320631	0.275233587	0.041019708	7.08E-05	0.148161182	0.181623198	0.815761331	-0.293780974	0.700635798	Stable
8498	RANBP3	RAN binding protein 3	7.08E-05	7.08E-05	7.08E-05	0.323887218	0.513275757	7.08E-05	7.08E-05	7.08E-05	0.128372039	0.081024905	1.584352861	0.663893683	0.767413602	Stable
8508	NIPSNAP1	nipsnap homolog 1	7.08E-05	0.73598672	0.364902554	0.444587425	1.279995535	0.896276846	0.126725705	0.425116122	0.682028552	0.386386875	1.765144203	0.819786049	0.365112252	Stable
8516	ITGA8	integrin subunit alpha 8	0.741643543	3.903809329	0.149996745	0.193999135	2.138706722	5.0501857	0.028892498	0.041834666	1.814904897	1.247362188	1.454994318	0.54101352	0.716802785	Stable
8519	IFITM1	interferon induced transmembrane protein 1	7.08E-05	7.08E-05	7.08E-05	7.802197986	5.036734003	2.393538792	1.370011191	1.357246758	2.539382686	1.950602597	1.30184523	0.380557944	0.795900084	Stable
8531	YBX3	Y-box binding protein 3	7.476371389	6.499782871	5.341996099	2.604342284	9.461161884	11.73687174	1.281413168	0.621067848	5.77512866	5.480623161	1.053735769	0.075513147	0.927137829	Stable
8533	COPS3	COP9 signalosome subunit 3	4.18568509	0.026048755	7.08E-05	0.026172536	7.08E-05	0.875385974	0.25314476	0.515113691	0.410928806	1.059494295	0.387853722	-1.366415447	0.581037289	Stable
8536	CAMK1	calcium/calmodulin dependent protein kinase I	0.300689962	0.839893847	0.230656311	0.1998613	0.542526226	0.717024399	7.08E-05	7.08E-05	0.314923056	0.392775355	0.801789247	-0.318705025	0.755819541	Stable
8539	API5	apoptosis inhibitor 5	0.782763653	0.810858188	0.709717982	0.625658561	1.116700046	0.74523438	0.550172174	7.08E-05	0.60304435	0.732249596	0.823550267	-0.280071385	0.620715233	Stable
8546	AP3B1	adaptor related protein complex 3 subunit beta 1	0.139226524	0.496769255	7.08E-05	7.08E-05	0.420702387	0.591606121	7.08E-05	7.08E-05	0.253112527	0.159034345	1.591558901	0.67044055	0.64005581	Stable
8565	YARS1	tyrosyl-tRNA synthetase 1	0.193317045	0.156442162	0.145895962	0.116079197	0.289816584	0.165855993	0.153470332	0.095561221	0.176176033	0.152933592	1.151977344	0.204112343	0.624954437	Stable
8566	PDXK	pyridoxal kinase	2.536436001	2.726473014	0.781385104	0.909645573	2.640578814	2.147523208	1.548449696	0.514207067	1.712689696	1.738484923	0.985162237	-0.021566767	0.971449072	Stable
8570	KHSRP	KH-type splicing regulatory protein	3.97651532	2.917392417	1.482543694	1.597611762	8.601383769	1.165652223	12.81016638	0.425478772	5.750670286	2.493515798	2.30624979	1.20554878	0.358539798	Stable
8572	PDLIM4	PDZ and LIM domain 4	2.980231489	5.465636108	6.475251523	7.442762932	6.247905721	15.31607709	0.073736077	2.462059098	6.024944497	5.590970513	1.07762051	0.107849215	0.907667706	Stable
8573	CASK	calcium/calmodulin dependent serine protein kinase	7.08E-05	0.286057117	7.08E-05	7.08E-05	0.025043722	0.454807432	7.08E-05	7.08E-05	0.119998189	0.071567379	1.67671626	0.745638572	0.729720277	Stable
8574	AKR7A2	aldo-keto reductase family 7 member A2	17.19286616	17.53352274	5.872637767	4.935672195	13.3451974	13.2033233	12.56074901	6.193150412	11.32560503	11.38367472	0.994898863	-0.00737822	0.988661377	Stable
8575	PRKRA	protein activator of interferon induced protein kinase EIF2AK2	1.006304585	1.684977369	0.107472219	0.304811754	1.644316985	1.75249581	0.200089044	7.08E-05	0.89924316	0.775891482	1.15898058	0.212856393	0.840818854	Stable
8604	SLC25A12	solute carrier family 25 member 12	3.562351094	7.075571545	6.568571264	6.50190107	10.86701342	7.290183888	0.561089967	5.994599696	6.178221743	5.927098743	1.042368621	0.059865559	0.917888433	Stable
8607	RUVBL1	RuvB like AAA ATPase 1	5.578489078	3.64943953	3.356664342	4.705558791	6.095625922	2.899740691	1.270878688	1.750631031	3.004219083	4.322537935	0.695012774	-0.5248886	0.329811437	Stable
8611	PLPP1	phospholipid phosphatase 1	0.402446409	2.07435446	0.151651696	7.08E-05	1.012279613	3.026546824	7.08E-05	7.08E-05	1.009742009	0.657130841	1.536592024	0.61973417	0.697857124	Stable
8613	PLPP3	phospholipid phosphatase 3	0.499838979	0.889233634	1.397539371	2.214919601	2.36137609	0.731078258	0.599209719	2.275808251	1.49186808	1.250382896	1.193128988	0.25475002	0.704430933	Stable
8615	USO1	USO1 vesicle transport factor	3.908498106	3.661940205	2.164448733	3.389226825	5.725110744	3.048606416	1.11262356	1.642440534	2.882195314	3.281028467	0.878442641	-0.186980007	0.736526948	Stable
8622	PDE8B	phosphodiesterase 8B	7.08E-05	7.08E-05	7.08E-05	7.08E-05	0.113781692	0.074108542	7.08E-05	7.08E-05	0.047007959	0.0000708	663.9542161	9.374939952	0.195590782	Stable
8623	ASMTL	acetylserotonin O-methyltransferase like	0.419524791	0.814646272	0.11176818	0.089175712	0.575420879	0.560123723	0.138375756	0.035627312	0.327386918	0.358778739	0.912503675	-0.132097726	0.891451367	Stable
8634	RTCA	RNA 3'-terminal phosphate cyclase	0.291450396	0.268991801	7.08E-05	7.08E-05	0.366067333	0.711429151	0.222030371	7.08E-05	0.324899414	0.140145949	2.31829329	1.213063095	0.329934875	Stable
8639	AOC3	amine oxidase copper containing 3	170.5548486	286.8904949	125.5364001	138.6074029	233.8790461	192.6635107	44.11396381	116.3591813	146.7539255	180.3972866	0.813504062	-0.297778545	0.568943057	Stable
8644	AKR1C3	aldo-keto reductase family 1 member C3	2.206316809	0.383524502	0.359799448	0.30154227	0.116525222	0.011494508	1.260529255	0.097020886	0.371392468	0.812795757	0.456932094	-1.129948315	0.459316231	Stable
8646	CHRD	chordin	7.08E-05	0.03670274	7.08E-05	7.08E-05	7.08E-05	0.169186845	7.08E-05	7.08E-05	0.042349811	0.009228785	4.588882637	2.19814291	0.495218725	Stable
8649	LAMTOR3	late endosomal/lysosomal adaptor, MAPK and MTOR activator 3	1.022871154	5.040991961	0.581977691	1.207481038	1.267926772	3.964590805	1.063282009	0.810552321	1.776587977	1.963330461	0.904884843	-0.14419389	0.888330427	Stable
8654	PDE5A	phosphodiesterase 5A	7.08E-05	0.426083619	0.01361228	0.00701773	0.094356664	0.223824511	7.08E-05	7.08E-05	0.079580694	0.111696107	0.712475087	-0.489088526	0.796783561	Stable
8655	DYNLL1	dynein light chain LC8-type 1	23.31441546	10.19354298	6.111934795	2.033390322	11.38232604	19.5351567	8.850153334	3.097028518	10.71616615	10.41332089	1.029082486	0.041358626	0.959756452	Stable
8659	ALDH4A1	aldehyde dehydrogenase 4 family member A1	1.326793618	1.101347362	1.927306802	2.304465993	3.019546283	1.292619054	1.181751959	4.828076465	2.58049844	1.664978444	1.549868979	0.63214626	0.373366368	Stable
8661	EIF3A	eukaryotic translation initiation factor 3 subunit A	2.600681964	2.091022027	0.928622918	1.298735059	2.645151365	1.088808876	0.534720721	0.795411696	1.266023165	1.729765492	0.73190451	-0.45027266	0.474469652	Stable
8662	EIF3B	eukaryotic translation initiation factor 3 subunit B	2.886354265	1.497012672	1.281977408	1.72226867	2.062636104	1.238945583	0.448819103	0.754432279	1.126208267	1.846903254	0.60978195	-0.713634649	0.201141672	Stable
8664	EIF3D	eukaryotic translation initiation factor 3 subunit D	0.083942671	2.053709406	1.5722445	1.783847434	0.466358614	0.085256671	0.020742485	7.08E-05	0.143107143	1.373436003	0.10419644	-3.262622103	0.064624029	Stable
8665	EIF3F	eukaryotic translation initiation factor 3 subunit F	7.08E-05	1.122446987	1.178187151	1.301525575	7.08E-05	1.181283855	0.080475766	0.646090678	0.476980275	0.900557628	0.529649919	-0.916888994	0.340618334	Stable
8666	EIF3G	eukaryotic translation initiation factor 3 subunit G	0.068771465	0.709242852	0.360124746	0.545316704	0.858198507	0.784927037	7.08E-05	0.246088049	0.472321098	0.420863942	1.122265539	0.166414072	0.844459414	Stable
8667	EIF3H	eukaryotic translation initiation factor 3 subunit H	0.219715806	0.156034943	0.274103868	0.355415878	0.366621582	0.285182317	0.152095695	0.291177496	0.273769273	0.251317624	1.089335751	0.123448685	0.727349033	Stable
8668	EIF3I	eukaryotic translation initiation factor 3 subunit I	1.331830932	2.634990801	1.442532092	0.594213199	3.144113653	0.527589477	2.01001063	0.547873048	1.557396702	1.500891756	1.037647582	0.053316542	0.943538542	Stable
8669	EIF3J	eukaryotic translation initiation factor 3 subunit J	1.415700871	0.768734701	0.46385401	0.415578559	1.124528807	0.541526465	0.261736243	7.08E-05	0.481965579	0.765967035	0.629224962	-0.66835219	0.426975185	Stable
8682	PEA15	proliferation and apoptosis adaptor protein 15	9.824514192	3.052248185	1.745465458	4.266364974	3.535967401	1.864985121	27.24425534	2.108354748	8.688390653	4.722148202	1.839923332	0.879645651	0.576183407	Stable
8721	EDF1	endothelial differentiation related factor 1	0.408695911	1.197451038	0.167308675	0.062924042	0.949788085	2.125609706	0.302578834	7.08E-05	0.844511856	0.459094917	1.839514719	0.87932522	0.506761911	Stable
8722	CTSF	cathepsin F	0.064120703	1.017270852	7.08E-05	0.104806764	0.171650786	1.610496316	7.08E-05	7.08E-05	0.445572176	0.29656728	1.502432014	0.58729971	0.758559464	Stable
8723	SNX4	sorting nexin 4	0.185316604	0.371762503	0.082174233	0.111660186	0.145864371	0.329257674	0.039300089	0.062644715	0.144266712	0.187728382	0.768486422	-0.379908325	0.655099671	Stable
8724	SNX3	sorting nexin 3	7.159047514	9.808294897	3.724860534	4.978362917	5.92436311	4.596284026	4.530223208	1.956918274	4.251947155	6.417641466	0.662540464	-0.593919526	0.226409494	Stable
8729	GBF1	golgi brefeldin A resistant guanine nucleotide exchange factor 1	0.163928221	7.08E-05	7.08E-05	7.08E-05	0.039587205	7.08E-05	0.019480198	7.08E-05	0.014802251	0.041035155	0.360721207	-1.471043851	0.572912514	Stable
8738	CRADD	CASP2 and RIPK1 domain containing adaptor with death domain	1.013941369	1.287247554	0.190530855	0.949608253	0.663435555	1.146412168	0.609612022	0.295036693	0.67862411	0.860332008	0.788793284	-0.342280827	0.560292185	Stable
8760	CDS2	CDP-diacylglycerol synthase 2	2.985618991	7.271415456	4.016815107	3.901515488	6.356677005	5.284806263	1.287823737	3.046257559	3.993891141	4.543841261	0.878968017	-0.186117424	0.722119554	Stable
8773	SNAP23	synaptosome associated protein 23	2.135605843	2.860002953	0.474751478	0.23567361	2.629078156	3.39630065	1.813860451	0.348385487	2.046906186	1.426508471	1.434906436	0.520956668	0.521715933	Stable
8774	NAPG	NSF attachment protein gamma	0.743690794	4.398722423	1.018506704	1.301213204	4.856464652	4.646246811	7.08E-05	1.275741236	2.694630875	1.865533281	1.44442927	0.53049956	0.599134683	Stable
8775	NAPA	NSF attachment protein alpha	7.532536099	9.381567304	7.846787419	10.15581037	8.177522165	11.85228285	9.105254308	9.859841182	9.748725126	8.729175298	1.116797956	0.159368206	0.348947115	Stable
8801	SUCLG2	succinate-CoA ligase GDP-forming subunit beta	5.063982624	2.516044982	1.622929928	3.069150534	13.50911641	3.490236529	1.246571398	1.955437454	5.050340448	3.068027017	1.64611994	0.719069457	0.5445609	Stable
8802	SUCLG1	succinate-CoA ligase GDP/ADP-forming subunit alpha	4.72403124	2.934438792	5.799649124	1.587178566	6.064172315	4.779480904	10.55695068	0.722216896	5.530705199	3.761324431	1.470414292	0.556222694	0.469900257	Stable
8803	SUCLA2	succinate-CoA ligase ADP-forming subunit beta	0.6500156	1.102748953	0.44647092	0.236235878	2.565893818	1.866884291	0.494869455	0.469359386	1.349251738	0.608867838	2.216001	1.147958533	0.255733796	Stable
8804	CREG1	cellular repressor of E1A stimulated genes 1	2.772004532	0.987477576	0.980385895	0.665246396	7.08E-05	0.419029988	1.510514992	7.08E-05	0.482421645	1.3512786	0.357011237	-1.485958609	0.200150126	Stable
8813	DPM1	dolichyl-phosphate mannosyltransferase subunit 1, catalytic	0.48738038	7.08E-05	0.241960402	0.28336227	0.691300402	0.393449626	0.177909799	0.496799881	0.439864927	0.253193463	1.737268102	0.796820414	0.24962352	Stable
8815	BANF1	BAF nuclear assembly factor 1	22.44837449	58.65847117	31.52743426	35.47078372	37.32725648	26.26114095	17.93769597	18.41837432	24.98611693	37.02626591	0.674821409	-0.56742235	0.237676463	Stable
8821	INPP4B	inositol polyphosphate-4-phosphatase type II B	0.046079306	0.150725944	0.083396132	0.021805588	0.164694967	7.08E-05	7.08E-05	7.08E-05	0.041226842	0.075501743	0.546038282	-0.872925995	0.520512247	Stable
8826	IQGAP1	IQ motif containing GTPase activating protein 1	15.67897807	35.25758608	12.47556859	13.59543307	18.17381106	32.00247851	9.289508587	10.66583016	17.53290708	19.25189145	0.910710884	-0.134934969	0.825925021	Stable
8829	NRP1	neuropilin 1	1.003301052	0.457676234	0.061674387	0.096139506	0.418693236	1.025902516	0.137080425	0.193597525	0.443818426	0.404697795	1.096666281	0.133124576	0.900079035	Stable
8834	TMEM11	transmembrane protein 11	0.740242792	1.090229338	1.374849866	1.781640011	1.252504805	0.828856304	7.08E-05	0.216069719	0.574375407	1.246740502	0.460701651	-1.118095328	0.115244732	Stable
8848	TSC22D1	TSC22 domain family member 1	6.254081844	7.08E-05	0.389360865	0.516349488	6.674400006	1.224774852	11.02181603	7.08E-05	4.730265422	1.789965749	2.642656947	1.401989156	0.36675616	Stable
8854	ALDH1A2	aldehyde dehydrogenase 1 family member A2	5.96531173	1.081478865	1.599122212	0.79546351	3.047120151	1.29882788	0.997999951	1.117474859	1.61535571	2.360344079	0.68437298	-0.547145295	0.599226705	Stable
8874	ARHGEF7	Rho guanine nucleotide exchange factor 7	0.183538729	0.672990894	7.08E-05	0.327385775	7.08E-05	0.559101093	7.08E-05	0.162167884	0.180352644	0.29599655	0.609306577	-0.714759783	0.573213504	Stable
8880	FUBP1	far upstream element binding protein 1	0.429653295	0.00554708	0.58029021	0.433945982	1.103633636	0.530803458	7.08E-05	0.20118597	0.458923466	0.362359142	1.266487893	0.340833286	0.737881417	Stable
8883	NAE1	NEDD8 activating enzyme E1 subunit 1	1.769794449	1.98666033	0.867040021	0.219992579	2.170991702	0.849995529	1.083372863	2.225581267	1.58248534	1.210871845	1.306897462	0.386145953	0.520940041	Stable
8891	EIF2B3	eukaryotic translation initiation factor 2B subunit gamma	0.156749374	0.22849719	0.068637788	0.085204434	0.349079614	0.230646914	0.07275797	0.019272717	0.167939304	0.134772197	1.246097549	0.317417012	0.710498135	Stable
8894	EIF2S2	eukaryotic translation initiation factor 2 subunit beta	0.251838787	0.366345544	1.743452679	0.600752169	1.564782314	0.798834807	1.347276803	1.212489083	1.230845752	0.740597295	1.661963608	0.732888791	0.260481042	Stable
8895	CPNE3	copine 3	9.310950551	16.51945282	6.124743387	7.541263963	10.16048503	10.52432462	4.615212807	5.581783444	7.720451475	9.87410268	0.781888919	-0.354964432	0.470561714	Stable
8904	CPNE1	copine 1	6.469177867	4.665592897	3.46767214	3.628711362	7.285181945	7.10947054	1.705211227	2.82032679	4.730047626	4.557788567	1.037794438	0.053520709	0.919076295	Stable
8907	AP1M1	adaptor related protein complex 1 subunit mu 1	0.445021144	0.975942862	0.234844517	0.441109693	0.112386371	0.423807131	0.103446749	0.169774461	0.202353678	0.524229554	0.386002041	-1.373319618	0.135454791	Stable
8910	SGCE	sarcoglycan epsilon	0.816704916	3.397721389	0.738242513	1.183386811	5.511170791	4.513889258	0.330719248	1.29157694	2.911839059	1.534013907	1.89818296	0.924619056	0.374089335	Stable
8939	FUBP3	far upstream element binding protein 3	0.200455485	0.137706301	0.223906386	0.233778558	0.282902333	0.218156218	0.115079618	7.08E-05	0.154052242	0.198961683	0.774280959	-0.369070932	0.533450692	Stable
8943	AP3D1	adaptor related protein complex 3 subunit delta 1	0.051085642	0.903836695	0.093079835	0.284965775	0.359707331	0.964471665	7.08E-05	0.034817394	0.339766798	0.333241987	1.019579798	0.027974693	0.983241272	Stable
8971	H1-10	H1.10 linker histone	27.10182945	11.27390436	8.197702177	3.796975281	12.25069501	6.59786331	2.659658966	2.708812004	6.054257323	12.59260282	0.480778868	-1.05655461	0.302316325	Stable
8985	PLOD3	procollagen-lysine,2-oxoglutarate 5-dioxygenase 3	0.401301565	0.180818478	0.027158281	0.17624396	0.253083759	0.002748976	0.0252127	7.08E-05	0.070279059	0.196380571	0.357871751	-1.482485429	0.249655533	Stable
8991	SELENBP1	selenium binding protein 1	47.28071867	37.54180036	23.26690898	11.41341656	34.08767351	15.13054277	62.04769448	14.98408158	31.56249809	29.87571114	1.056460144	0.079238341	0.905923032	Stable
9040	UBE2M	ubiquitin conjugating enzyme E2 M	2.673547931	1.953135792	1.087347804	1.069808666	3.587373957	1.976597892	7.08E-05	0.611246085	1.543822184	1.695960048	0.910293957	-0.135595591	0.87125791	Stable
9043	SPAG9	sperm associated antigen 9	0.360396955	0.249956682	0.172214569	0.320180414	0.413441731	0.275540376	0.075610343	0.079166432	0.210939721	0.275687155	0.765141635	-0.386201266	0.516446588	Stable
9045	RPL14	ribosomal protein L14	22.89957779	28.27236032	23.08189599	23.84433004	21.85817852	12.96680357	0.95143411	25.53960578	15.3290055	24.52454104	0.625047599	-0.677962036	0.191228135	Stable
9049	AIP	aryl hydrocarbon receptor interacting protein	1.500419342	3.149601928	1.669508474	1.428140009	2.128591685	2.197632083	1.069798319	0.687070095	1.520773046	1.936917438	0.785151197	-0.348957593	0.48306261	Stable
9068	ANGPTL1	angiopoietin like 1	0.029302624	7.08E-05	7.08E-05	7.08E-05	0.024709787	0.393844069	7.08E-05	7.08E-05	0.104673864	0.007378756	14.18584162	3.826379841	0.388308697	Stable
9097	USP14	ubiquitin specific peptidase 14	7.824942777	1.626943932	2.451523843	2.738661872	8.87781525	6.90333753	3.053809798	3.394099072	5.557265413	3.660518106	1.518163618	0.602327284	0.377569651	Stable
9104	RGN	regucalcin	0.929707773	2.869094354	0.043683398	0.337964744	7.08E-05	3.055910917	0.876899686	7.08E-05	0.983238051	1.045112567	0.940796314	-0.088045687	0.950790144	Stable
9124	PDLIM1	PDZ and LIM domain 1	33.69478518	102.8199472	34.56083413	53.36756733	55.07152489	97.83209979	23.82881018	16.76166957	48.37352611	56.11078346	0.86210748	-0.214060352	0.763742496	Stable
9131	AIFM1	apoptosis inducing factor mitochondria associated 1	3.868361215	1.468905093	1.673818667	1.264644956	6.265225989	2.479877991	1.34661592	0.539320559	2.657760115	2.068932483	1.284604566	0.36132433	0.695018538	Stable
9141	PDCD5	programmed cell death 5	5.218469248	1.945180817	2.964274144	0.784947015	2.060696234	1.479015304	3.79254521	0.468664308	1.950230264	2.728217806	0.714836719	-0.484314353	0.533349515	Stable
9146	HGS	hepatocyte growth factor-regulated tyrosine kinase substrate	0.818159542	0.042214401	0.786142581	1.076097738	0.587101668	1.213482094	0.162405475	0.415626788	0.594654006	0.680653566	0.873651497	-0.194870198	0.794432671	Stable
9168	TMSB10	thymosin beta 10	200.644048	7.08E-05	54.06039059	17.79224341	66.93798706	48.05777106	242.4781022	27.22925122	96.17577789	68.1241882	1.411771361	0.49750646	0.691168925	Stable
9173	IL1RL1	interleukin 1 receptor like 1	40.96925993	119.8284416	56.33340739	63.14894884	120.5961781	91.87308812	23.78519188	41.91626225	69.54268009	70.07001444	0.992474179	-0.010898526	0.985708252	Stable
9181	ARHGEF2	Rho/Rac guanine nucleotide exchange factor 2	7.08E-05	0.140924278	0.042758333	0.042155526	0.029280953	0.104002942	7.08E-05	7.08E-05	0.033356374	0.056477234	0.590616276	-0.759706982	0.572409073	Stable
9183	ZW10	zw10 kinetochore protein	0.272459451	0.248990721	0.206279324	7.08E-05	0.43738527	0.246965169	0.075610343	0.13051763	0.222619603	0.181950074	1.223520266	0.291037998	0.702833527	Stable
9184	BUB3	BUB3 mitotic checkpoint protein	0.450273959	0.618972825	0.539993973	0.608415674	1.226247279	0.882705084	0.122500017	0.311244113	0.635674123	0.554414108	1.14656917	0.197323392	0.77226651	Stable
9201	DCLK1	doublecortin like kinase 1	1.394958988	0.134603861	0.21193137	0.507457323	0.173673794	0.059281867	0.092062373	0.238943849	0.140990471	0.562237886	0.250766578	-1.995583014	0.241263798	Stable
9208	LRRFIP1	LRR binding FLII interacting protein 1	0.865098154	1.183037381	3.150913627	4.871115494	4.453248807	1.842925529	0.242359143	0.520704541	1.764809505	2.517541164	0.701005223	-0.512502902	0.594691081	Stable
9209	LRRFIP2	LRR binding FLII interacting protein 2	0.512082077	1.36882393	1.783138983	1.723372382	1.500073792	0.789967143	0.316444167	0.534273684	0.785189697	1.346854343	0.58298041	-0.778480691	0.200474491	Stable
9217	VAPB	VAMP associated protein B and C	2.656173236	3.794523124	1.697443404	1.452671555	5.844689876	3.470806557	2.173909701	1.903306558	3.348178173	2.40020283	1.394956348	0.480219977	0.407145724	Stable
9218	VAPA	VAMP associated protein A	4.80053377	8.676226178	7.639206905	8.400284587	8.239736568	7.343798923	3.976402958	5.287130555	6.211767251	7.37906286	0.841809776	-0.248433832	0.40846636	Stable
9230	RAB11B	RAB11B, member RAS oncogene family	7.295755381	34.04729344	8.375599288	7.853218604	30.32986812	34.67738667	5.787619876	4.424628663	18.80487583	14.39296668	1.306532298	0.385742789	0.684298378	Stable
9240	PNMA1	PNMA family member 1	1.385261484	7.08E-05	7.08E-05	0.167909898	0.454913381	7.08E-05	7.08E-05	0.043173448	0.124557107	0.388328246	0.320752118	-1.640469303	0.499584263	Stable
9244	CRLF1	cytokine receptor like factor 1	0.122486208	0.701420459	7.08E-05	0.105221176	7.08E-05	4.175398695	7.08E-05	0.028871148	1.051102861	0.232299661	4.524771398	2.177844906	0.491370837	Stable
9260	PDLIM7	PDZ and LIM domain 7	41.68041021	116.6132111	47.4865739	91.19592014	48.17827983	70.49895032	23.63451047	24.90929037	41.80525775	74.24402884	0.563079057	-0.828590602	0.184602987	Stable
9261	MAPKAPK2	MAPK activated protein kinase 2	7.08E-05	0.460138488	7.08E-05	0.119927609	0.363573215	0.344436426	7.08E-05	7.08E-05	0.17703781	0.145051924	1.220513352	0.287488078	0.837457268	Stable
9276	COPB2	COPI coat complex subunit beta 2	1.580962499	3.207749008	1.219113652	1.924601867	3.064578981	3.768245826	0.380259064	0.439138577	1.913055612	1.983106757	0.96467606	-0.051883531	0.946198602	Stable
9296	ATP6V1F	ATPase H+ transporting V1 subunit F	0.901585012	7.08E-05	7.08E-05	7.08E-05	1.477488162	0.148033011	0.886178488	7.08E-05	0.627942615	0.225449353	2.78529349	1.477829354	0.370411285	Stable
9318	COPS2	COP9 signalosome subunit 2	0.436279922	1.195140307	0.705062161	0.548731962	1.201735635	1.861040691	0.987280423	0.481870801	1.132981888	0.721303588	1.570742065	0.651446292	0.270605217	Stable
9322	TRIP10	thyroid hormone receptor interactor 10	0.217628148	0.202813984	0.173991507	7.08E-05	0.226756952	0.17380329	0.008658365	7.08E-05	0.102322352	0.14862611	0.688454753	-0.538566254	0.567563435	Stable
9324	HMGN3	high mobility group nucleosomal binding domain 3	25.17040994	14.77144174	32.00724818	11.00983306	45.02576931	36.0316411	23.08862082	12.10464288	29.06266853	20.73973323	1.401303874	0.48676984	0.379778913	Stable
9332	CD163	CD163 molecule	1.877409804	0.139713985	0.469689035	1.639761041	1.140602016	0.401747539	0.723125347	1.090517897	0.8389982	1.031643466	0.813263717	-0.298204844	0.697999627	Stable
9341	VAMP3	vesicle associated membrane protein 3	18.20032906	11.25060764	16.53406245	12.86844132	24.90931697	24.47884278	18.17032691	19.40840803	21.74172367	14.71336012	1.477685824	0.563339566	0.024682289	Stable
9343	EFTUD2	elongation factor Tu GTP binding domain containing 2	0.843588552	0.364224217	0.252349593	0.361538353	0.535916812	0.582446278	0.160938314	0.12989206	0.352298366	0.455425179	0.773559264	-0.370416271	0.584378678	Stable
9349	RPL23	ribosomal protein L23	30.54174956	9.732533229	9.527356011	9.879049545	11.55843852	9.27686199	1.404641478	2.7355272	6.243867297	14.92017209	0.418484938	-1.256752395	0.20204357	Stable
9352	TXNL1	thioredoxin like 1	4.170330709	0.254066752	1.483011309	4.141833015	6.407667875	4.84492923	3.323053676	3.418577927	4.498557177	2.512310446	1.790605609	0.840447611	0.159032842	Stable
9361	LONP1	lon peptidase 1, mitochondrial	0.626633841	0.542813408	0.668893137	0.385174435	1.953864819	0.353143391	0.077930043	0.025286658	0.602556228	0.555878705	1.083970697	0.116325757	0.92542717	Stable
9370	ADIPOQ	adiponectin, C1Q and collagen domain containing	3.517634826	4.540396742	1.852691671	0.916434439	8.199692108	10.81504375	2.58405391	0.845094706	5.610971119	2.70678942	2.072924875	1.051667832	0.310611884	Stable
9373	PLAA	phospholipase A2 activating protein	0.153368717	7.08E-05	0.098099583	0.047851093	0.360136873	0.417422998	0.133511655	7.08E-05	0.227785582	0.074847548	3.043327227	1.605649465	0.217742289	Stable
9377	COX5A	cytochrome c oxidase subunit 5A	3.030335259	2.597867583	5.450767475	9.829070163	9.162144773	4.186355446	5.225472496	1.784629441	5.089650539	5.22701012	0.973721195	-0.03841935	0.953527332	Stable
9380	GRHPR	glyoxylate and hydroxypyruvate reductase	16.8992473	6.868552788	7.05753418	8.27471139	9.40407428	10.34302691	6.969675841	5.830500703	8.136819434	9.775011415	0.832410223	-0.264633411	0.564008644	Stable
9403	SELENOF	selenoprotein F	2.351509991	1.360925776	2.15550305	3.083727854	1.449914295	2.894481451	2.284673751	1.971907795	2.150244323	2.237916668	0.960824125	-0.05765572	0.856918215	Stable
9414	TJP2	tight junction protein 2	0.05791026	0.064115205	7.08E-05	7.08E-05	0.031248535	0.415538436	0.060967811	7.08E-05	0.126956396	0.030541766	4.156812493	2.055477672	0.396131947	Stable
9445	ITM2B	integral membrane protein 2B	0.465722621	1.732536756	7.08E-05	7.08E-05	0.615437627	2.089963743	0.269376055	7.08E-05	0.743712056	0.549600244	1.353187274	0.436361514	0.765093308	Stable
9446	GSTO1	glutathione S-transferase omega 1	16.96255045	21.13750527	5.579056706	2.454195891	15.89307813	11.9627269	16.16520681	11.36513968	13.84653788	11.53332708	1.200567519	0.263716542	0.648263173	Stable
9457	FHL5	four and a half LIM domains 5	0.18244776	4.448725124	0.289413185	0.063434248	7.08E-05	3.383444728	7.08E-05	0.142497159	0.881520872	1.246005079	0.707477751	-0.499243316	0.797589611	Stable
9475	ROCK2	Rho associated coiled-coil containing protein kinase 2	1.50163153	2.189512195	2.013104037	2.520835067	3.025643018	2.070825951	0.436724937	0.655912441	1.547276587	2.056270707	0.752467358	-0.410299095	0.47888511	Stable
9491	PSMF1	proteasome inhibitor subunit 1	6.814651441	1.416478019	5.680305576	5.438173229	6.78829809	5.97362068	12.69437962	5.075887099	7.633046372	4.837402066	1.577922668	0.658026502	0.235075288	Stable
9520	NPEPPS	aminopeptidase puromycin sensitive	8.385781748	10.64716596	6.823319927	2.304257746	11.24487239	3.347944855	3.979575199	16.1243127	8.674176286	7.040131345	1.232104326	0.301124419	0.663988257	Stable
9521	EEF1E1	eukaryotic translation elongation factor 1 epsilon 1	0.649813569	1.865157555	0.878954045	1.297735472	7.08E-05	2.070095501	7.08E-05	0.370023587	0.610065172	1.17291516	0.52012728	-0.943063387	0.366089931	Stable
9522	SCAMP1	secretory carrier membrane protein 1	0.371912741	0.61192699	0.403612965	7.08E-05	2.199812628	1.903845065	0.266269903	0.36567179	1.183899847	0.346880874	3.412986807	1.771034838	0.196225831	Stable
9524	TECR	trans-2,3-enoyl-CoA reductase	2.018158297	4.371637627	2.375078913	1.465166401	2.567140877	2.610920733	0.980856637	1.875291868	2.008552529	2.55751031	0.785354617	-0.348583864	0.491572947	Stable
9525	VPS4B	vacuolar protein sorting 4 homolog B	1.233805331	2.259591737	1.128294636	0.991840831	1.416243693	1.790187034	0.610894136	0.767004135	1.14608225	1.403383134	0.816656708	-0.292198345	0.544389278	Stable
9531	BAG3	BAG cochaperone 3	0.466853997	0.930372219	0.426322802	0.826388252	0.701304589	0.995296658	0.407011622	0.357361068	0.615243484	0.662484318	0.928691394	-0.106728829	0.81644973	Stable
9532	BAG2	BAG cochaperone 2	2.150017411	9.923452632	2.245976438	14.126464	7.574222581	5.883921411	3.364028444	0.403598906	4.306442836	7.11147762	0.605562313	-0.723652673	0.444207992	Stable
9540	TP53I3	tumor protein p53 inducible protein 3	7.08E-05	0.46974128	7.08E-05	7.08E-05	0.801471164	0.268776408	1.506681868	7.08E-05	0.64425006	0.11748842	5.483519652	2.455102199	0.214082813	Stable
9550	ATP6V1G1	ATPase H+ transporting V1 subunit G1	8.511310548	3.531819541	7.08E-05	4.217635077	5.885704271	3.587970748	1.120170848	1.154314025	2.937039973	4.065208992	0.722481914	-0.468966622	0.611070884	Stable
9551	ATP5MF	ATP synthase membrane subunit f	51.1543327	100.1966995	43.85824542	52.00146423	128.1533575	93.53997518	24.04161462	49.12090314	73.71396261	61.80268546	1.192730737	0.254268387	0.673157723	Stable
9554	SEC22B	SEC22 homolog B, vesicle trafficking protein	13.95767114	15.23207268	13.22700598	17.26808464	16.38358813	16.60605191	4.368835493	25.34045065	15.67473155	14.92120861	1.050500127	0.071076337	0.874049785	Stable
9555	MACROH2A1	macroH2A.1 histone	32.95669739	18.38640972	26.90210938	30.49575276	31.77368568	12.09450009	8.001050402	12.51866797	16.09697604	27.18524231	0.592121852	-0.756033997	0.135085422	Stable
9559	VPS26A	VPS26 retromer complex component A	1.699352858	3.36912136	2.606853434	2.707633006	3.947358412	4.967498752	0.446585317	1.903095013	2.816134374	2.595740165	1.084906113	0.117570199	0.847875577	Stable
9563	H6PD	hexose-6-phosphate dehydrogenase/glucose 1-dehydrogenase	3.771655552	3.383326673	0.571141216	0.665725365	0.175807651	0.240522599	0.634381931	0.422879782	0.368397991	2.097962202	0.175598011	-2.509651587	0.136594085	Stable
9567	GTPBP1	GTP binding protein 1	0.601676238	0.355833612	0.22230023	7.08E-05	0.340294774	0.283575327	0.176310461	7.08E-05	0.200062841	0.29497022	0.678247589	-0.560116081	0.546052383	Stable
9577	BABAM2	BRISC and BRCA1 A complex member 2	1.075156862	1.249537184	0.346441916	0.392234023	1.253571734	0.969993867	0.121232442	0.093409499	0.609551886	0.765842496	0.795923298	-0.329298688	0.692749188	Stable
9578	CDC42BPB	CDC42 binding protein kinase beta	0.006794987	0.180100636	0.316006262	0.022351196	0.085620321	0.080016423	7.08E-05	7.08E-05	0.041444586	0.13131327	0.315616129	-1.663757163	0.312713204	Stable
9584	RBM39	RNA binding motif protein 39	0.539248557	7.08E-05	0.58214034	7.08E-05	7.08E-05	0.118737581	7.08E-05	7.08E-05	0.029737495	0.280382624	0.106060407	-3.237041905	0.219965094	Stable
9588	PRDX6	peroxiredoxin 6	71.71708144	59.01265697	72.3319487	50.72907247	139.5182247	117.3687174	164.5599549	104.6093308	131.514057	63.4476899	2.072795041	1.051577469	0.00903633	Up
9590	AKAP12	A-kinase anchoring protein 12	15.0001528	6.164348087	14.93644474	11.49838151	15.11713012	3.80885885	5.629933108	2.065078549	6.655250157	11.89983178	0.559272625	-0.83837638	0.198234692	Stable
9601	PDIA4	protein disulfide isomerase family A member 4	9.537764391	5.089290024	4.650738754	5.239088692	2.339067585	2.031527737	3.976931665	0.826508909	2.293508974	6.129220465	0.374192605	-1.418147046	0.035160547	Down
9630	GNA14	G protein subunit alpha 14	0.438340642	0.216943535	2.30839291	1.313708049	0.196619685	0.175570979	0.049003179	7.08E-05	0.105316161	1.069346284	0.098486489	-3.343930374	0.135527663	Stable
9631	NUP155	nucleoporin 155	0.016751091	0.116513869	7.08E-05	7.08E-05	0.06456996	0.111170118	7.08E-05	7.08E-05	0.04397042	0.03335164	1.318388526	0.398775592	0.794268807	Stable
9632	SEC24C	SEC24 homolog C, COPII coat complex component	0.387024684	4.468233753	8.821663587	10.12936295	7.058771399	1.873312252	2.488490177	5.137839758	4.139603397	5.951571244	0.695547987	-0.523778043	0.506839135	Stable
9636	ISG15	ISG15 ubiquitin like modifier	1.350916158	0.861239697	0.363296397	1.466228463	0.502301635	0.449738109	0.277359526	7.08E-05	0.307367518	1.010420179	0.304197723	-1.716918741	0.061555148	Stable
9647	PPM1F	protein phosphatase, Mg2+/Mn2+ dependent 1F	0.300528337	0.537623734	0.31523368	0.285632167	1.069491923	0.285109272	0.768422292	7.08E-05	0.530773572	0.35975448	1.475377242	0.561083887	0.533201323	Stable
9652	SKIC3	SKI3 subunit of superkiller complex	7.08E-05	7.08E-05	7.08E-05	7.08E-05	7.08E-05	0.066146637	0.028860776	7.08E-05	0.023787253	0.0000708	335.9781532	8.392223616	0.227273196	Stable
9685	CLINT1	clathrin interactor 1	0.578415697	0.203173852	0.17630112	0.240192579	0.666802615	0.502637303	0.453299892	0.045582046	0.417080464	0.299520812	1.392492432	0.477669487	0.498068084	Stable
9733	SART3	spliceosome associated factor 3, U4/U6 recycling protein	0.11323856	7.08E-05	0.038913722	7.08E-05	0.22998545	0.141390298	0.085871218	0.018515988	0.118940739	0.038073471	3.123979426	1.643384952	0.182465006	Stable
9736	USP34	ubiquitin specific peptidase 34	0.024021525	0.108856258	0.157842515	0.138809403	0.095578783	0.119495788	0.065157812	0.038576863	0.079702312	0.107382425	0.74222864	-0.430064423	0.458624638	Stable
9748	SLK	STE20 like kinase	0.020068445	0.09449374	0.128634859	0.124377856	0.156852349	0.540518443	7.08E-05	7.08E-05	0.174378098	0.091893725	1.897606153	0.924180593	0.567746952	Stable
9761	MLEC	malectin	1.034912221	0.847166968	0.332677763	0.676366808	7.08E-05	7.08E-05	7.08E-05	1.823644505	0.455964226	0.72278094	0.630847053	-0.664637824	0.610497886	Stable
9775	EIF4A3	eukaryotic translation initiation factor 4A3	1.167390898	0.120728111	0.138035959	0.157141424	0.438992591	0.716352385	0.141547997	0.047806298	0.336174818	0.395824098	0.849303566	-0.235647788	0.849795434	Stable
9782	MATR3	matrin 3	1.413545871	2.949401721	3.138511657	4.940461886	3.677855039	3.458827176	0.735695349	1.9130981	2.446368916	3.110480284	0.78649234	-0.346495381	0.531462685	Stable
9784	SNX17	sorting nexin 17	1.180630685	0.615677192	1.746888635	2.26031754	0.449925144	0.799287686	0.065099654	0.739805407	0.513529473	1.450878513	0.353943813	-1.498407739	0.071306079	Stable
9789	SPCS2	signal peptidase complex subunit 2	3.312775058	2.546917862	1.552909625	1.403670936	3.856738769	7.08E-05	7.08E-05	7.08E-05	0.964237792	2.20406837	0.43748089	-1.192708096	0.30498176	Stable
9798	IST1	IST1 factor associated with ESCRT-III	2.304099972	4.655743881	0.901541895	0.529260828	1.357895174	1.705600916	0.941890955	0.564887364	1.142568602	2.097661644	0.544686797	-0.876501197	0.387798928	Stable
9805	SCRN1	secernin 1	2.552059758	7.985469173	0.839450721	1.002336501	3.337269284	3.153645136	1.821791051	0.185963749	2.124667305	3.094829038	0.686521704	-0.542622764	0.622904499	Stable
9811	CTIF	cap binding complex dependent translation initiation factor	0.089794845	7.08E-05	7.08E-05	7.08E-05	0.069207635	0.022987264	7.08E-05	7.08E-05	0.023084125	0.022501811	1.025878517	0.036859899	0.983987282	Stable
9815	GIT2	GIT ArfGAP 2	0.354039702	0.401233792	7.08E-05	7.08E-05	0.588002322	0.541073586	0.008873284	7.08E-05	0.284504998	0.188853774	1.506482993	0.591184386	0.644298039	Stable
9828	ARHGEF17	Rho guanine nucleotide exchange factor 17	0.154580905	0.459115706	0.148358058	0.192199877	0.509894841	0.354998734	0.0021788	0.229750679	0.274205764	0.238563637	1.149403017	0.200884741	0.794862031	Stable
9861	PSMD6	proteasome 26S subunit, non-ATPase 6	1.049876008	1.343102844	1.847954525	0.628303303	2.500769609	3.255615966	0.394428403	7.08E-05	1.537721195	1.21730917	1.26321335	0.337098323	0.722200366	Stable
9868	TOMM70	translocase of outer mitochondrial membrane 70	0.595709579	1.321870637	1.328860921	0.527740622	2.509776149	1.157412746	0.163251406	0.365913557	1.049088465	0.94354544	1.111857914	0.152972436	0.863533863	Stable
9879	DDX46	DEAD-box helicase 46	0.531625241	0.121754682	0.090926771	0.056322598	7.08E-05	0.144066667	2.911455523	0.084630354	0.785055836	0.200157323	3.922193923	1.971660868	0.472433217	Stable
9902	MRC2	mannose receptor C type 2	0.665019794	0.39390385	0.161103624	0.269451342	0.341417127	0.329009321	0.272786213	0.174316649	0.279382328	0.372369653	0.750282215	-0.414494735	0.467225513	Stable
9927	MFN2	mitofusin 2	0.597406642	0.146301462	0.346075957	0.244336703	0.640157114	0.187813322	0.189594216	0.151224929	0.292197395	0.333530191	0.8760748	-0.190874042	0.794330294	Stable
9939	RBM8A	RNA binding motif protein 8A	1.508500596	1.093941659	1.239038129	0.948067222	7.08E-05	7.08E-05	7.08E-05	7.08E-05	0.0000708	1.197386902	5.91288E-05	-14.04578051	0.002116806	Down
9943	OXSR1	oxidative stress responsive kinase 1	2.305446848	4.406677398	2.542403852	1.64388434	1.646811104	2.253292379	2.434429919	2.823923066	2.289614117	2.72460311	0.840347759	-0.250941617	0.534492354	Stable
9946	CRYZL1	crystallin zeta like 1	0.141246837	0.30211859	7.08E-05	7.08E-05	0.499474967	0.394238512	7.08E-05	7.08E-05	0.22346377	0.110876757	2.01542484	1.011083983	0.486884645	Stable
9948	WDR1	WD repeat domain 1	30.53232143	84.59169	36.11209694	36.38082496	76.76204321	55.85459512	21.55801498	28.89109352	45.76643671	46.90423333	0.975742134	-0.035428168	0.951407366	Stable
9958	USP15	ubiquitin specific peptidase 15	0.225857558	0.258214704	0.17960289	0.061291382	0.416711798	0.387386891	0.014441623	0.088166189	0.226676625	0.181241634	1.250687388	0.32272123	0.703713567	Stable
9961	MVP	major vault protein	25.07208802	7.066858953	7.258812054	7.702030975	8.593901413	9.719660823	5.318789225	5.917234425	7.387396472	11.7749475	0.62738254	-0.672582715	0.400169834	Stable
9967	THRAP3	thyroid hormone receptor associated protein 3	7.08E-05	7.08E-05	7.08E-05	7.08E-05	0.289317761	0.164029868	7.08E-05	7.08E-05	0.113372307	0.0000708	1601.303775	10.6450313	0.205111638	Stable
9973	CCS	copper chaperone for superoxide dismutase	0.431471577	0.699299133	0.529421802	0.644900622	2.655682088	1.868637371	6.27495526	4.065001034	3.716068938	0.576273284	6.448449103	2.688952224	0.047235631	Up
9978	RBX1	ring-box 1	20.58025813	1.493167767	1.907118021	66.12063958	5.0920203	21.80685642	3.195899719	0.128229915	7.555751589	22.52529587	0.335434066	-1.57589888	0.406620162	Stable
9987	HNRNPDL	heterogeneous nuclear ribonucleoprotein D like	1.635376271	7.08E-05	7.08E-05	0.13780565	2.02106746	1.699611225	0.533636872	7.08E-05	1.063596589	0.44333088	2.399103326	1.262495294	0.35822462	Stable
10006	ABI1	abl interactor 1	1.107778187	0.645716693	0.515007053	0.733614025	0.628046783	0.629414217	0.469874846	0.18936359	0.479174859	0.75052899	0.638449501	-0.647355582	0.151347564	Stable
10007	GNPDA1	glucosamine-6-phosphate deaminase 1	7.449837941	4.492477487	3.639469921	0.046385031	13.01237112	6.203712452	6.26742119	2.119566668	6.900767858	3.907042595	1.766238194	0.820679917	0.319272152	Stable
10015	PDCD6IP	programmed cell death 6 interacting protein	12.34775081	12.46677181	5.66871685	5.191191784	11.08829716	12.26177316	6.94390139	4.026922815	8.580223631	8.918607814	0.962058632	-0.055803274	0.906766626	Stable
10016	PDCD6	programmed cell death 6	18.95727311	15.5779247	19.14538872	16.31805989	8.264123506	6.436141665	9.888401081	2.364687651	6.738338476	17.49966161	0.385055359	-1.376862221	0.002606718	Down
10043	TOM1	target of myb1 membrane trafficking protein	7.262487555	10.53806916	5.50952435	5.534800034	16.64408497	10.22352528	7.135425386	3.161398842	9.29110862	7.211220275	1.28842391	0.365607339	0.536626848	Stable
10054	UBA2	ubiquitin like modifier activating enzyme 2	0.299720212	0.456804975	0.075290124	0.072074433	0.572511074	7.08E-05	0.065691805	0.08224291	0.180129147	0.225972436	0.797128847	-0.327115157	0.787458648	Stable
10055	SAE1	SUMO1 activating enzyme subunit 1	0.180077259	1.944991412	0.481481072	0.480239384	1.136001753	1.64935626	0.143596735	0.13818465	0.76678485	0.771697282	0.99363425	-0.009213192	0.993130432	Stable
10056	FARSB	phenylalanyl-tRNA synthetase subunit beta	1.986237347	1.478488944	0.685483313	0.556041447	2.605799716	1.740662519	0.88452628	0.21627522	1.361815934	1.176562763	1.157452859	0.210953436	0.776552681	Stable
10058	ABCB6	ATP binding cassette subfamily B member 6 (Langereis blood group)	0.073054529	7.08E-05	0.415587982	0.351334229	0.100213686	0.087823473	0.276288895	0.255402102	0.179932039	0.210011885	0.856770744	-0.223018877	0.803258948	Stable
10059	DNM1L	dynamin 1 like	1.076759644	10.27252452	1.293078188	1.569914855	2.416523825	1.804503855	0.23161318	0.529710342	1.245587801	3.553069302	0.350566706	-1.512239109	0.383378299	Stable
10066	SCAMP2	secretory carrier membrane protein 2	2.361207495	3.047134272	0.603122033	0.473096498	7.08E-05	1.140743876	1.004833485	1.019801204	0.791362341	1.621140075	0.488151736	-1.034598434	0.297950582	Stable
10067	SCAMP3	secretory carrier membrane protein 3	7.08E-05	7.08E-05	7.08E-05	7.08E-05	1.135863191	1.060818029	7.08E-05	1.140533336	0.834321339	0.0000708	11784.1997	13.52456616	0.05796615	Stable
10072	DPP3	dipeptidyl peptidase 3	0.571613976	0.783735511	0.381980676	0.189675919	0.023317238	0.343443014	1.224273194	0.499489533	0.522630745	0.481751521	1.084855413	0.117502776	0.891928912	Stable
10075	HUWE1	HECT, UBA and WWE domain containing E3 ubiquitin protein ligase 1	0.293645803	0.068551051	0.019762438	0.002169105	0.080950777	0.037109785	0.057035555	7.08E-05	0.043791729	0.096032099	0.456011371	-1.132858295	0.501040788	Stable
10082	GPC6	glypican 6	1.343387124	6.295036964	1.529894822	1.946072177	3.549962178	7.221229401	0.255629681	0.854130728	2.970237997	2.778597772	1.068970121	0.096221529	0.926213601	Stable
10085	EDIL3	EGF like repeats and discoidin domains 3	0.053590831	0.975942862	0.04497239	0.182141527	0.191049487	0.602095384	0.009723841	7.08E-05	0.200734878	0.314161903	0.638953598	-0.646216931	0.684642223	Stable
10092	ARPC5	actin related protein 2/3 complex subunit 5	20.03342666	19.25103975	10.42294089	9.863847483	10.85038596	8.859775	4.328389432	7.104307807	7.78571455	14.8928137	0.522783317	-0.935714991	0.07573214	Stable
10093	ARPC4	actin related protein 2/3 complex subunit 4	45.62136801	106.0322419	34.21520546	34.67319609	43.52098441	60.71793169	15.6854055	22.86083326	35.69628872	55.13550287	0.647428369	-0.627207511	0.376214248	Stable
10094	ARPC3	actin related protein 2/3 complex subunit 3	27.78334847	47.76015528	17.13809938	15.12022071	18.38858238	28.8410906	10.99379458	8.427072622	16.66263505	26.95045596	0.618269133	-0.693693113	0.293476177	Stable
10095	ARPC1B	actin related protein 2/3 complex subunit 1B	6.475912244	15.20953359	9.722331245	10.06105779	5.442859653	9.926524283	5.123828636	3.93898026	6.108048208	10.36720872	0.589169985	-0.763244159	0.109594002	Stable
10096	ACTR3	actin related protein 3	17.92691333	28.23258545	12.46052357	8.736812424	18.60335371	27.91049721	10.31057337	8.355751513	16.29504395	16.83920869	0.967684661	-0.047391102	0.932457161	Stable
10097	ACTR2	actin related protein 2	24.53737844	66.40699573	21.32528909	25.14795892	45.68671075	53.5697473	1.444162303	14.81665829	28.87931966	34.35440555	0.840629293	-0.250458364	0.749833946	Stable
10101	NUBP2	NUBP iron-sulfur cluster assembly factor 2, cytosolic	0.049944838	0.231963286	0.13654569	0.402937941	7.08E-05	0.157601907	7.08E-05	7.08E-05	0.039453577	0.205347939	0.192130376	-2.379842464	0.115443569	Stable
10109	ARPC2	actin related protein 2/3 complex subunit 2	16.27025642	31.77254937	20.28576003	9.239105211	18.90541919	26.58107808	6.424182721	6.852568467	14.69081211	19.39191776	0.75757397	-0.400541334	0.515578109	Stable
10120	ACTR1B	actin related protein 1B	12.85404133	13.13688376	3.005546273	3.495433011	3.300411753	8.75897289	3.184532525	2.470128054	4.428511306	8.122976094	0.545183348	-0.875186597	0.301825736	Stable
10121	ACTR1A	actin related protein 1A	7.053317785	14.74322052	6.143244686	7.884455718	3.78385508	12.32634495	2.403632755	5.185588636	5.924855355	8.956059677	0.661547105	-0.596084208	0.344859688	Stable
10128	LRPPRC	leucine rich pentatricopeptide repeat containing	0.276351922	0.092198161	0.200590683	0.133707341	1.387422767	0.803246725	0.123154291	0.14094381	0.613691898	0.175712027	3.492600419	1.804301596	0.243866321	Stable
10130	PDIA6	protein disulfide isomerase family A member 6	34.4423011	22.43302979	14.62883522	14.29743514	17.18032047	24.06979074	31.21087723	11.15752273	20.90462779	21.45040031	0.974556535	-0.037182216	0.934904591	Stable
10133	OPTN	optineurin	0.991812204	0.916280549	0.564858906	0.686841654	0.97385633	0.903070032	0.562662869	0.234456059	0.668511323	0.789948328	0.846272216	-0.240806292	0.565586067	Stable
10134	BCAP31	B cell receptor associated protein 31	8.137148525	2.513961536	4.091023616	4.203474252	7.547341525	0.877255926	2.210919169	3.432177291	3.516923478	4.736401982	0.742530615	-0.429477584	0.540042377	Stable
10135	NAMPT	nicotinamide phosphoribosyltransferase	1.998089851	0.416992219	0.270159635	0.139888125	0.396135319	0.385736073	0.353268588	1.055552421	0.5476731	0.706282458	0.7754307	-0.366930242	0.751264742	Stable
10146	G3BP1	G3BP stress granule assembly factor 1	2.845947999	1.044791278	0.550810117	0.875034851	1.212779038	0.878643781	0.709696197	0.246296572	0.761853897	1.329146061	0.573190501	-0.802913393	0.364991014	Stable
10152	ABI2	abl interactor 2	7.08E-05	0.063361377	7.08E-05	0.079773341	0.561744796	0.361105297	0.029040536	7.08E-05	0.237990357	0.03581908	6.644234318	2.732102953	0.232712911	Stable
10155	TRIM28	tripartite motif containing 28	2.382757503	2.740110114	2.644465966	3.118713421	4.478882804	4.006226459	0.7738151	0.96848627	2.556852658	2.721511751	0.939497196	-0.090039239	0.878099365	Stable
10157	AASS	aminoadipate-semialdehyde synthase	0.033061754	7.08E-05	7.08E-05	7.08E-05	0.089978101	0.071705362	7.08E-05	7.08E-05	0.040456266	0.008318539	4.863386249	2.281961175	0.272971838	Stable
10160	FARP1	FERM, ARH/RhoGEF and pleckstrin domain protein 1	0.207364957	1.997077559	0.401173233	0.642422478	0.494805423	1.613564207	0.015099863	0.115313541	0.559695759	0.812009557	0.689272378	-0.536853892	0.660398779	Stable
10163	WASF2	WASP family member 2	1.535842169	0.63420092	1.473252382	2.326331973	3.101575074	2.726916205	7.08E-05	0.545092734	1.593413703	1.492406861	1.0676805	0.094479989	0.910741905	Stable
10174	SORBS3	sorbin and SH3 domain containing 3	8.040846925	22.4652285	17.9493102	25.12296922	23.57912037	17.60092491	4.514229831	10.14240575	13.95917022	18.39458871	0.758873734	-0.398068234	0.460242033	Stable
10189	ALYREF	Aly/REF export factor	4.962293522	1.873699683	1.994318102	1.806171557	2.146604764	1.85914152	7.08E-05	0.881631664	1.221862187	2.659120716	0.459498578	-1.121867699	0.174512903	Stable
10204	NUTF2	nuclear transport factor 2	16.66758471	11.60990735	1.000269709	1.280846606	10.59418455	12.01429668	17.92976537	1.849150868	10.59684937	7.639652094	1.387085333	0.472056544	0.584775974	Stable
10209	EIF1	eukaryotic translation initiation factor 1	7.469367637	6.572703476	0.408411104	5.792818592	8.813383852	3.971457035	5.15581539	0.717925541	4.664645455	5.060825202	0.921716374	-0.117605215	0.869219954	Stable
10211	FLOT1	flotillin 1	13.88493986	6.894311755	13.91338386	10.01211965	10.86438074	9.148156688	20.08160156	8.347894102	12.11050827	11.17618878	1.083599115	0.11583112	0.781654799	Stable
10213	PSMD14	proteasome 26S subunit, non-ATPase 14	2.070147692	2.183261857	2.090036913	2.178268054	0.759334416	0.784810165	0.557085014	1.114875869	0.804026366	2.130428629	0.377401221	-1.405829004	0.000874823	Down
10216	PRG4	proteoglycan 4	0.011753375	0.130605539	7.08E-05	7.08E-05	7.08E-05	0.118072871	0.019971895	7.08E-05	0.034546592	0.035625129	0.969725386	-0.044351842	0.980592762	Stable
10226	PLIN3	perilipin 3	11.66582773	0.559480975	1.695796585	2.813006203	12.48555784	3.347652675	6.195252728	0.895744782	5.731052006	4.183527873	1.369908885	0.454079941	0.678985974	Stable
10227	MFSD10	major facilitator superfamily domain containing 10	0.69914962	1.01128568	0.589317218	0.68634186	0.956882467	0.915166285	0.242782109	0.526386053	0.660304229	0.746523595	0.884505504	-0.177056974	0.674871402	Stable
10234	LRRC17	leucine rich repeat containing 17	0.058820748	4.828480483	7.08E-05	7.08E-05	0.483983719	8.936326167	7.08E-05	0.173467444	2.398462033	1.221860708	1.962958639	0.973029775	0.6579256	Stable
10235	RASGRP2	RAS guanyl releasing protein 2	0.040695844	0.283860028	7.08E-05	7.08E-05	0.219496295	0.295189483	7.08E-05	7.08E-05	0.128706845	0.081174368	1.585560167	0.664992624	0.657928498	Stable
10236	HNRNPR	heterogeneous nuclear ribonucleoprotein R	3.031816822	8.255370114	4.330727266	2.569148469	8.83195118	6.613348852	1.143037412	2.645741176	4.808519655	4.546765668	1.057569272	0.080752164	0.909123529	Stable
10247	RIDA	reactive intermediate imine deaminase A homolog	7.08E-05	7.08E-05	7.08E-05	7.08E-05	7.08E-05	7.08E-05	3.932123774	7.08E-05	0.983084044	0.0000708	13885.36785	13.76127778	0.391002219	Stable
10262	SF3B4	splicing factor 3b subunit 4	7.08E-05	0.546866657	0.35410674	0.355707425	0.886118779	0.543016583	0.130742554	7.08E-05	0.389987179	0.314187906	1.241254587	0.31179905	0.757640253	Stable
10269	ZMPSTE24	zinc metallopeptidase STE24	0.127689188	0.561431838	0.063666835	0.488069488	0.416046699	1.118319059	0.180764815	0.051822643	0.441738304	0.310214337	1.423977718	0.509926571	0.647362303	Stable
10280	SIGMAR1	sigma non-opioid intracellular receptor 1	7.08E-05	2.223415541	0.54863469	0.347877322	3.77997534	0.605309365	0.182562417	7.08E-05	1.141979481	0.779999588	1.46407703	0.549991461	0.73724309	Stable
10291	SF3A1	splicing factor 3a subunit 1	0.146674745	0.170984614	0.262189845	0.3051866	0.212027796	0.219865471	7.08E-05	0.111901612	0.13596642	0.221258951	0.614512629	-0.702485434	0.233429049	Stable
10294	DNAJA2	DnaJ heat shock protein family (Hsp40) member A2	1.19160772	1.308214596	0.867344988	1.35283774	1.486494701	1.366818173	0.581630221	0.220551465	0.91387364	1.180001261	0.774468359	-0.368721797	0.461754434	Stable
10313	RTN3	reticulon 3	0.146917183	10.85664697	6.181060529	3.545828888	11.71057976	6.947894984	7.08E-05	9.506862132	7.041351919	5.182613393	1.358648887	0.442172672	0.604545697	Stable
10314	LANCL1	LanC like glutathione S-transferase 1	0.758627643	1.699447848	1.110748898	1.613792587	1.66593268	1.13263588	0.104408996	1.373777541	1.069188774	1.295654244	0.825211494	-0.277164179	0.599661265	Stable
10327	AKR1A1	aldo-keto reductase family 1 member A1	15.21026538	15.47318419	5.83197557	2.352571148	15.05062029	13.76591595	13.05852635	3.628914759	11.37599434	9.716999072	1.170731236	0.227409916	0.70918301	Stable
10330	CNPY2	canopy FGF signaling regulator 2	11.67983524	11.30269379	1.778849122	0.570389694	1.495639803	12.3782069	11.4468962	0.061907327	6.345662558	6.332941962	1.002008639	0.002894947	0.997789167	Stable
10335	IRAG1	inositol 1,4,5-triphosphate receptor associated 1	3.517096076	2.932923558	4.548270018	5.324470135	10.2330916	5.381225672	0.658332343	2.716971623	4.74740531	4.080689947	1.163382999	0.218326127	0.773119979	Stable
10342	TFG	trafficking from ER to golgi regulator	2.322417479	0.667308769	1.122032657	1.491155679	3.17626007	1.566084952	2.959039125	0.425660096	2.031761061	1.400728646	1.45050297	0.536553249	0.431290281	Stable
10351	ABCA8	ATP binding cassette subfamily A member 8	0.972390259	0.541203473	0.728849546	0.812685572	1.012002489	0.112084642	0.35778903	1.423944084	0.726455061	0.763782213	0.951128541	-0.072287767	0.911631979	Stable
10360	NPM3	nucleophosmin/nucleoplasmin 3	0.835237924	7.08E-05	0.216505867	0.490839178	0.547833156	0.444478868	0.311355365	7.08E-05	0.325934547	0.385663442	0.845126894	-0.242760119	0.79286892	Stable
10376	TUBA1B	tubulin alpha 1b	364.6530815	576.1674824	328.1235967	443.9210336	531.219555	526.8298091	172.3980315	295.4386299	381.4715064	428.2162986	0.890838363	-0.166764407	0.673143521	Stable
10383	TUBB4B	tubulin beta 4B class IVb	424.3061988	674.1273187	320.3774483	529.4274259	584.3304255	508.0718513	206.4467418	310.156164	402.2512957	487.0595979	0.825876951	-0.276001247	0.490486563	Stable
10397	NDRG1	N-myc downstream regulated 1	3.301865366	10.36552196	0.298887477	4.032503117	0.912556437	13.36168488	2.979658685	2.527728916	4.94540723	4.49969448	1.099054003	0.136262276	0.904287442	Stable
10398	MYL9	myosin light chain 9	341.9716975	1088.297415	405.7680614	1505.878772	821.2439825	874.6847419	304.6143551	344.3661199	586.2272999	835.4789865	0.701666121	-0.511143389	0.472134327	Stable
10399	RACK1	receptor for activated C kinase 1	12.90414509	15.65652743	6.571417618	6.603109318	10.25110468	16.19407807	8.658497161	8.720516679	10.95604915	10.43379986	1.050053604	0.070462977	0.863532016	Stable
10404	CPQ	carboxypeptidase Q	0.587641795	0.311948667	0.249625226	0.160687877	0.714398712	0.386130516	0.150787146	0.17306853	0.356096226	0.327475891	1.087396769	0.120878446	0.864464721	Stable
10409	BASP1	brain abundant membrane attached signal protein 1	19.68727965	3.38503131	6.230058476	3.636416517	1.374896749	4.348515362	10.17258092	2.505063309	4.600264085	8.234696488	0.558644036	-0.839998793	0.444832417	Stable
10413	YAP1	Yes1 associated transcriptional regulator	2.654018235	3.722549539	1.272137157	2.621002078	2.00430144	5.404015714	1.610704908	0.546482891	2.391376238	2.567426752	0.931429197	-0.102481989	0.886621024	Stable
10418	SPON1	spondin 1	0.066480429	0.858303933	0.36187322	0.974597944	1.229545058	2.26439522	7.08E-05	0.063294463	0.889326385	0.565313882	1.573155046	0.653660866	0.606227593	Stable
10419	PRMT5	protein arginine methyltransferase 5	0.288137083	0.441311714	0.183136435	0.232966393	0.356783669	0.381338764	0.028232937	0.176126876	0.235620562	0.286387906	0.822732233	-0.281505129	0.632220804	Stable
10422	UBAC1	UBA domain containing 1	0.943526716	0.654334583	1.034730921	0.829782685	1.373275572	0.74435784	1.327450303	0.646272003	1.02283893	0.865593726	1.181661672	0.240817028	0.489583001	Stable
10423	CDIPT	CDP-diacylglycerol--inositol 3-phosphatidyltransferase	0.233777186	10.29847289	4.442751618	4.115177345	9.382320023	9.342310317	1.060863176	2.967018597	5.688128028	4.77254476	1.191843831	0.253195209	0.770022199	Stable
10424	PGRMC2	progesterone receptor membrane component 2	7.08E-05	10.19486881	9.394593939	7.372375303	9.999198697	7.271776546	0.542783498	10.45519112	7.067237465	6.740477213	1.048477317	0.068295651	0.92341438	Stable
10427	SEC24B	SEC24 homolog B, COPII coat complex component	0.155240874	0.321399935	0.202326959	0.2303633	0.268672001	0.348015632	0.079302037	0.11330688	0.202324138	0.227332767	0.889991092	-0.168137199	0.745718422	Stable
10437	IFI30	IFI30 lysosomal thiol reductase	3.267924103	0.086656195	0.275872674	7.08E-05	0.244382057	7.08E-05	7.08E-05	7.08E-05	0.061148614	0.907630943	0.067371672	-3.891714084	0.362283533	Stable
10447	FAM3C	FAM3 metabolism regulating signaling molecule C	1.438059005	0.942418324	1.056424203	7.08E-05	1.354777525	1.496107835	0.68163509	0.815871184	1.087097909	0.859243083	1.265180867	0.339343643	0.558667595	Stable
10449	ACAA2	acetyl-CoA acyltransferase 2	5.093344511	2.284403684	5.533921668	5.356123744	7.376771523	2.419688905	4.229521283	4.666092928	4.67301866	4.566948402	1.023225631	0.033124308	0.936810013	Stable
10452	TOMM40	translocase of outer mitochondrial membrane 40	0.075978596	1.57370242	7.08E-05	7.08E-05	2.232790419	2.147523208	7.08E-05	7.08E-05	1.095113807	0.412455654	2.655106788	1.408769887	0.399820461	Stable
10457	GPNMB	glycoprotein nmb	6.924825859	1.014221445	2.830088894	3.580814455	4.524608312	3.08848899	0.861316056	2.894005123	2.84210462	3.587487663	0.792227009	-0.336014208	0.628760761	Stable
10476	ATP5PD	ATP synthase peripheral stalk subunit d	29.5814273	30.40315722	35.34561453	43.04890748	36.29219725	25.28233785	13.51109927	13.98528383	22.26772955	34.59477663	0.64367317	-0.63559976	0.107501016	Stable
10480	EIF3M	eukaryotic translation initiation factor 3 subunit M	1.382298358	0.686211305	0.819607569	0.40456227	1.698356222	1.415173967	0.750036517	0.739654303	1.150805252	0.823169876	1.398016724	0.483381619	0.342187438	Stable
10484	SEC23A	SEC23 homolog A, COPII coat complex component	2.741565145	7.918230693	3.480887353	3.563113424	2.478599666	3.139766585	0.606651265	1.623703632	1.962180287	4.425949154	0.443335479	-1.173529273	0.126892764	Stable
10486	CAP2	cyclase associated actin cytoskeleton regulatory protein 2	12.56513652	16.75260935	12.68660539	18.36950527	24.79292477	15.86245374	4.769595159	5.329439688	12.68860334	15.09346413	0.840668731	-0.250390682	0.658141738	Stable
10487	CAP1	cyclase associated actin cytoskeleton regulatory protein 1	44.75398017	66.71572452	40.26980656	40.24589715	68.7933342	92.62106899	34.28927189	27.16669415	55.71759231	47.9963521	1.160871397	0.215208157	0.665163778	Stable
10490	VTI1B	vesicle transport through interaction with t-SNAREs 1B	0.752566703	0.409378171	0.38000856	0.314349486	0.554345577	7.08E-05	0.405980644	0.122626977	0.270756	0.46407573	0.583430639	-0.777366944	0.276850072	Stable
10492	SYNCRIP	synaptotagmin binding cytoplasmic RNA interacting protein	12.42452272	9.015827853	4.922362229	5.043752608	9.457143582	7.805589458	4.632527951	2.938701699	6.208490673	7.851616353	0.790727717	-0.338747099	0.507630079	Stable
10493	VAT1	vesicle amine transport 1	46.59515902	17.63580099	23.952067	9.318863974	27.55169709	14.14735697	19.46698005	12.27629708	18.3605828	24.37547275	0.75324007	-0.408818346	0.526412013	Stable
10494	STK25	serine/threonine kinase 25	0.163995565	0.228894938	7.08E-05	0.021863897	0.396925123	0.284320386	0.067292465	7.08E-05	0.187152194	0.1037063	1.804636686	0.851708419	0.474705153	Stable
10498	CARM1	coactivator associated arginine methyltransferase 1	0.957655441	7.08E-05	7.08E-05	0.031272516	1.447420176	0.690932722	0.832210753	0.551952858	0.880629127	0.247267389	3.561444677	1.83246258	0.087308922	Stable
10516	FBLN5	fibulin 5	13.96305864	127.3136944	126.9717756	24.39826819	23.67057138	199.8803574	4.171099194	25.7979937	63.38000542	73.16169921	0.866300347	-0.2070608	0.86641757	Stable
10521	DDX17	DEAD-box helicase 17	3.167447188	2.576275508	5.428403267	2.747616512	4.024398966	3.137575235	1.266318593	2.933473499	2.840441573	3.479935619	0.816233944	-0.292945388	0.49372702	Stable
10525	HYOU1	hypoxia up-regulated 1	3.634004872	1.374127247	1.204922545	1.198922069	0.50510059	2.018671816	0.644044045	0.346088706	0.878476289	1.852994183	0.474084753	-1.0767831	0.226055301	Stable
10527	IPO7	importin 7	2.107456145	2.228340049	0.330299024	0.637049695	0.809854174	2.461470649	1.21999067	0.259285476	1.187650242	1.325786228	0.895808251	-0.158738141	0.845347226	Stable
10528	NOP56	NOP56 ribonucleoprotein	0.208577145	0.071814485	0.074985157	0.042994763	0.135077308	0.039960002	7.08E-05	0.078126836	0.063308737	0.099592888	0.635675279	-0.653638112	0.470064671	Stable
10531	PITRM1	pitrilysin metallopeptidase 1	0.332408881	0.502678665	0.025096708	0.64796186	0.469905805	0.013223192	7.08E-05	7.08E-05	0.120817649	0.377036529	0.32044017	-1.641873082	0.199689814	Stable
10539	GLRX3	glutaredoxin 3	2.054658624	2.556956283	0.725616901	0.758124747	6.098812852	5.199051425	1.251382629	7.08E-05	3.137329427	1.523839139	2.058832423	1.041826408	0.364233096	Stable
10540	DCTN2	dynactin subunit 2	16.45208462	28.5166917	15.69316822	25.98094861	21.3344136	25.43281057	9.349252442	10.92089379	16.7593426	21.66072329	0.773720359	-0.370115859	0.375825803	Stable
10541	ANP32B	acidic nuclear phosphoprotein 32 family member B	7.08E-05	3.624816988	4.546236909	7.08E-05	7.08E-05	2.706609693	2.194661439	2.103126548	1.75111712	2.042798874	0.857214649	-0.22227159	0.836883046	Stable
10542	LAMTOR5	late endosomal/lysosomal adaptor, MAPK and MTOR activator 5	1.522373414	2.236484429	0.090054567	2.814255687	0.154011825	0.112940729	0.472703427	1.367159184	0.526703791	1.665792024	0.316188206	-1.661144541	0.151201435	Stable
10544	PROCR	protein C receptor	3.822702134	0.352689503	0.279369623	0.545337529	2.400034929	0.546332826	0.852129778	7.08E-05	0.949642083	1.250024697	0.759698657	-0.396500825	0.776556171	Stable
10549	PRDX4	peroxiredoxin 4	15.78942186	10.44147303	7.142314861	6.768457773	8.250128729	9.938211485	7.597118496	6.830507277	8.153991497	10.03541688	0.812521452	-0.299522191	0.443823524	Stable
10550	ARL6IP5	ADP ribosylation factor like GTPase 6 interacting protein 5	23.89895944	82.98175457	68.33282165	60.02107253	50.50313094	45.41792451	20.68300542	48.82776129	41.35795554	58.80865205	0.70326311	-0.507863553	0.282268657	Stable
10552	ARPC1A	actin related protein 2/3 complex subunit 1A	1.445870883	3.793765507	5.314142494	4.612263946	8.393679112	3.893591058	0.536174664	1.440867737	3.566078143	3.791510708	0.940542812	-0.08843448	0.913134072	Stable
10554	AGPAT1	1-acylglycerol-3-phosphate O-acyltransferase 1	0.127598947	0.113271269	7.08E-05	0.310892579	0.832910915	1.019781344	7.08E-05	0.274776663	0.531884931	0.137958399	3.85540087	1.946880874	0.196271331	Stable
10574	CCT7	chaperonin containing TCP1 subunit 7	4.086016301	5.681178052	4.98050917	4.365698996	3.5216955	5.327026277	2.398345688	5.456064878	4.175783086	4.77835063	0.873896331	-0.194465949	0.500138391	Stable
10575	CCT4	chaperonin containing TCP1 subunit 4	12.36983957	11.13147242	8.329651006	7.565212417	12.39549245	13.64524559	6.048933153	8.605375396	10.17376165	9.849043853	1.032969474	0.046797621	0.881941415	Stable
10576	CCT2	chaperonin containing TCP1 subunit 2	19.46369831	16.2506883	12.91024747	15.13708875	12.87893578	15.72659003	5.678045416	8.743182286	10.75668838	15.94043071	0.674805379	-0.567456622	0.1033545	Stable
10580	SORBS1	sorbin and SH3 domain containing 1	11.63592036	45.71902231	30.21235104	70.65762208	28.28169328	25.91495144	12.83594084	27.6638869	23.67411812	39.55622895	0.598492797	-0.74059421	0.297893156	Stable
10591	DNPH1	2'-deoxynucleoside 5'-phosphate N-hydrolase 1	7.188813463	0.608347251	2.096136243	1.952923517	4.280046125	1.115937791	8.590822706	1.953473101	3.985069931	2.961555119	1.34560046	0.428250104	0.660518731	Stable
10594	PRPF8	pre-mRNA processing factor 8	7.08E-05	7.08E-05	7.08E-05	7.08E-05	0.127831893	0.040183519	7.08E-05	7.08E-05	0.042039253	0.0000708	593.7747599	9.213771958	0.25779475	Stable
10598	AHSA1	activator of HSP90 ATPase activity 1	0.343345511	1.189628646	0.98158543	0.90704248	1.23059813	1.283079377	0.173957716	0.420159909	0.776948783	0.855400517	0.908286549	-0.13878058	0.823845496	Stable
10606	PAICS	phosphoribosylaminoimidazole carboxylase and phosphoribosylaminoimidazolesuccinocarboxamide synthase	1.636049708	1.766534804	0.643275953	0.456499178	0.925234873	2.121373096	1.768259499	0.836421334	1.412822201	1.125589911	1.255183781	0.327898616	0.55623392	Stable
10611	PDLIM5	PDZ and LIM domain 5	6.00383237	33.45824647	8.62404531	7.268119353	7.806452738	21.93410082	2.065736314	2.199048907	8.501334695	13.83856088	0.614322166	-0.702932655	0.534759833	Stable
10612	TRIM3	tripartite motif containing 3	0.009504901	7.08E-05	7.08E-05	7.08E-05	0.047191496	0.054460896	7.08E-05	7.08E-05	0.025448498	0.002429325	10.47554172	3.388952946	0.216055691	Stable
10618	TGOLN2	trans-golgi network protein 2	0.763799645	7.08E-05	7.08E-05	7.08E-05	0.218290805	7.08E-05	0.318585429	7.08E-05	0.134254459	0.191003011	0.702891842	-0.508625383	0.797528111	Stable
10627	MYL12A	myosin light chain 12A	81.75938541	184.2978327	156.3034512	157.8911144	56.44051889	153.8912209	39.55386868	70.91312859	80.19968427	145.0629459	0.552861268	-0.85501059	0.102958909	Stable
10631	POSTN	periostin	7.177230334	99.77592551	47.03606387	8.219215534	11.08113812	150.6057052	0.895011062	3.2921119	41.46849157	40.55210881	1.02259766	0.03223863	0.983636333	Stable
10632	ATP5MG	ATP synthase membrane subunit g	2.460876284	42.73336863	9.929098515	15.50172999	41.06427756	41.26750721	0.714256293	8.436138865	22.87054498	17.65626835	1.295321555	0.373310282	0.719461938	Stable
10651	MTX2	metaxin 2	0.381596776	1.055511554	0.374580157	0.608290725	1.221120479	0.954552153	0.07176268	0.293271798	0.635176778	0.604994803	1.04988799	0.070235418	0.927336454	Stable
10652	YKT6	YKT6 v-SNARE homolog	7.08E-05	0.141706517	0.331640877	0.185086145	0.619289655	0.188894388	0.836770849	7.08E-05	0.411256423	0.164626085	2.498124302	1.320845264	0.297155998	Stable
10657	KHDRBS1	KH RNA binding domain containing, signal transduction associated 1	0.064803569	1.333954623	0.690647412	0.080137774	4.383413486	1.252780308	0.154461657	0.182609239	1.493316173	0.542385845	2.753235889	1.461128221	0.418926558	Stable
10671	DCTN6	dynactin subunit 6	1.381490233	1.683784123	0.784699073	1.242404131	2.9250469	2.407855614	0.956615436	7.08E-05	1.572397188	1.27309439	1.23509867	0.304626301	0.692192769	Stable
10672	GNA13	G protein subunit alpha 13	0.690260241	1.112181281	0.403470647	0.339380827	0.887171852	0.647427116	0.214628478	0.391238595	0.53511651	0.636323249	0.840950745	-0.249906792	0.6750571	Stable
10673	TNFSF13B	TNF superfamily member 13b	7.08E-05	0.046015743	0.110064434	7.08E-05	7.08E-05	7.08E-05	1.674810593	0.241811804	0.479190999	0.039055444	12.26950579	3.617005234	0.354470509	Stable
10682	EBP	EBP cholestenol delta-isomerase	0.394890437	7.08E-05	0.264995536	0.059654557	0.987019734	0.309579349	0.140424495	7.08E-05	0.359273595	0.179902833	1.997042456	0.997865004	0.49100835	Stable
10694	CCT8	chaperonin containing TCP1 subunit 8	26.44320732	13.25961767	13.15361072	12.55023925	14.68204498	19.43727639	10.56408822	14.83962611	14.88075893	16.35166874	0.910045278	-0.135989768	0.71764446	Stable
10713	USP39	ubiquitin specific peptidase 39	7.08E-05	0.22576977	0.042870154	0.100512702	0.258501539	0.258024183	7.08E-05	7.08E-05	0.129166831	0.092305857	1.39933516	0.484741549	0.695986894	Stable
10726	NUDC	nuclear distribution C, dynein complex regulator	1.00343574	1.805324778	0.736799005	1.299234853	2.751012845	1.245125191	0.359071143	0.097764317	1.113243374	1.211198594	0.919125385	-0.121666411	0.886175665	Stable
10741	RBBP9	RB binding protein 9, serine hydrolase	0.02676107	1.916391383	0.575268429	7.08E-05	7.08E-05	1.603191816	0.992263484	7.08E-05	0.648899225	0.629622921	1.030615633	0.043506382	0.975340702	Stable
10747	MASP2	MBL associated serine protease 2	1.67228066	0.539176848	3.202961239	0.598169901	1.782186321	6.377705659	1.844128908	7.08E-05	2.501022922	1.503147162	1.663857662	0.73453202	0.539869369	Stable
10763	NES	nestin	6.961595561	1.646793489	5.799242502	12.76244338	11.88239682	2.16549228	2.311637792	4.921458765	5.320246414	6.792518733	0.7832509	-0.352453572	0.664760246	Stable
10768	AHCYL1	adenosylhomocysteinase like 1	2.610648843	0.430117928	0.356546472	0.540881034	2.609818018	0.719157313	0.784204187	7.08E-05	1.02831258	0.984548569	1.044450839	0.062744589	0.956947877	Stable
10787	NCKAP1	NCK associated protein 1	0.304259183	1.277247014	0.200818391	0.166847836	1.281298019	0.921491982	0.197141504	0.16875602	0.642171881	0.487293106	1.31783494	0.398169683	0.69922308	Stable
10801	SEPTIN9	septin 9	4.060156291	3.682017047	3.543913758	4.766991782	11.10561743	6.339722255	1.410985959	3.463606933	5.579983144	4.01326972	1.390383287	0.475482646	0.511621302	Stable
10808	HSPH1	heat shock protein family H (Hsp110) member 1	0.215944554	0.256169139	0.061867532	7.08E-05	0.153277446	0.261661824	0.084976382	7.08E-05	0.124996613	0.133513006	0.936213007	-0.095091287	0.921076039	Stable
10856	RUVBL2	RuvB like AAA ATPase 2	1.38768586	1.561125983	1.732067264	3.915259818	0.417612452	1.825248637	0.055046296	0.405714362	0.675905437	2.149034731	0.314515827	-1.668795475	0.090790528	Stable
10857	PGRMC1	progesterone receptor membrane component 1	12.93108261	8.044942082	17.98915916	16.37324546	28.40801115	15.4957678	7.08E-05	13.82571796	14.43239193	13.83460733	1.043209365	0.061028726	0.928152584	Stable
10867	TSPAN9	tetraspanin 9	0.035945414	0.866486193	0.174959267	0.058702866	0.518056151	0.502491213	0.122354622	0.068969931	0.302967979	0.284023435	1.066700638	0.09315535	0.937672619	Stable
10873	ME3	malic enzyme 3	0.031880544	0.064242106	7.08E-05	7.08E-05	0.122260309	0.116791662	7.08E-05	7.08E-05	0.059798393	0.024066063	2.484760137	1.31310659	0.395873809	Stable
10875	FGL2	fibrinogen like 2	1.234734675	3.366280297	7.08E-05	1.737845578	7.08E-05	3.778179947	0.079339047	0.209934895	1.016881172	1.584732838	0.641673567	-0.640088541	0.641800334	Stable
10890	RAB10	RAB10, member RAS oncogene family	7.576848304	12.09913832	8.540077874	7.205360869	9.361258577	8.585710133	4.163961654	8.548560275	7.66487266	8.855356342	0.865563436	-0.208288539	0.491853494	Stable
10908	PNPLA6	patatin like phospholipase domain containing 6	0.186501855	0.093607328	0.061491407	7.08E-05	0.115199182	0.128966804	0.024475154	0.05518622	0.08095684	0.085417848	0.947774293	-0.077384565	0.926567868	Stable
10910	SUGT1	SGT1 homolog, MIS12 kinetochore complex assembly cochaperone	7.08E-05	0.017152252	0.027479513	7.08E-05	0.268575007	0.375948042	2.653446662	0.029361329	0.83183276	0.011193341	74.31496471	6.215580849	0.272131453	Stable
10920	COPS8	COP9 signalosome subunit 8	8.708223751	4.940797155	3.859655716	8.536061908	10.65459765	8.365844662	7.069601404	3.711719776	7.450440873	6.511184633	1.144252743	0.19440575	0.64030143	Stable
10921	RNPS1	RNA binding protein with serine rich domain 1	7.08E-05	0.718315311	7.08E-05	1.628286608	7.08E-05	7.08E-05	0.053625397	7.08E-05	0.013459449	0.58668588	0.022941492	-5.445896988	0.234470209	Stable
10923	SUB1	SUB1 regulator of transcription	6.840915513	15.5961075	23.70199449	22.55527849	16.44455548	13.51244977	4.459112159	10.87405154	11.32254224	17.173574	0.659300285	-0.600992389	0.261701683	Stable
10935	PRDX3	peroxiredoxin 3	41.17129126	27.41435944	20.03568752	18.98862486	37.94940052	23.7454709	16.20618158	9.794564235	21.92390431	26.90249077	0.814939572	-0.295235008	0.553616676	Stable
10938	EHD1	EH domain containing 1	18.32693536	33.21391509	23.27707453	20.75622899	44.24289319	34.32530973	7.566850039	18.65439884	26.19736295	23.89353849	1.096420397	0.132801072	0.806028882	Stable
10944	C11orf58	chromosome 11 open reading frame 58	7.08E-05	7.08E-05	0.119577355	7.08E-05	1.643208488	0.447970419	7.08E-05	7.08E-05	0.522830127	0.029947439	17.45825849	4.125837748	0.29386337	Stable
10945	KDELR1	KDEL endoplasmic reticulum protein retention receptor 1	0.637126002	2.151820765	0.291751262	7.08E-05	2.15727405	2.292152322	7.08E-05	7.08E-05	1.112391993	0.770192207	1.444304399	0.530374834	0.685454316	Stable
10949	HNRNPA0	heterogeneous nuclear ribonucleoprotein A0	9.814816688	4.853481833	2.238453932	4.35965982	11.09758083	8.212596237	1.701113751	3.284699743	6.07399764	5.316603068	1.142458363	0.192141588	0.789381641	Stable
10954	PDIA5	protein disulfide isomerase family A member 5	1.873907927	0.100783852	1.141469187	0.605583509	1.465848941	0.41708699	0.150721057	7.08E-05	0.508431947	0.930436119	0.546444766	-0.871852418	0.434482426	Stable
10959	TMED2	transmembrane p24 trafficking protein 2	8.352379235	5.876074942	3.541067405	2.64099383	9.127365675	8.807182595	4.548331412	2.350574533	6.208363554	5.102628853	1.216699026	0.282972333	0.617420643	Stable
10960	LMAN2	lectin, mannose binding 2	0.162150345	1.777425544	0.917562801	0.826721448	0.989624702	1.352998057	0.171393489	0.532641761	0.761664502	0.920965035	0.827028686	-0.273990724	0.718529178	Stable
10961	ERP29	endoplasmic reticulum protein 29	3.900955603	8.620730757	7.745538549	5.240129929	1.940562853	4.282482676	0.012969968	1.601038025	1.959263381	6.37683871	0.307246815	-1.702530042	0.021100673	Down
10963	STIP1	stress induced phosphoprotein 1	9.857243267	7.894365768	10.70107032	8.807200053	9.733713625	9.746103116	9.470854979	5.304356416	8.563757034	9.314969852	0.919354241	-0.121307235	0.57507682	Stable
10965	ACOT2	acyl-CoA thioesterase 2	7.08E-05	7.08E-05	7.08E-05	7.08E-05	0.138880839	7.08E-05	7.08E-05	7.08E-05	0.03477331	0.0000708	491.1484428	8.940015315	0.391002219	Stable
10970	CKAP4	cytoskeleton associated protein 4	10.63560264	12.15103506	4.820096804	6.593529937	8.357098706	10.02630376	7.200191954	3.640700874	7.306073824	8.55006611	0.854504951	-0.226839244	0.589949417	Stable
10971	YWHAQ	tyrosine 3-monooxygenase/tryptophan 5-monooxygenase activation protein theta	67.83538616	30.43346189	17.03888362	9.751185626	68.83490284	13.48834492	20.10935867	4.652493564	26.771275	31.26472932	0.856277204	-0.223850177	0.823970973	Stable
10972	TMED10	transmembrane p24 trafficking protein 10	13.24813711	8.832674022	6.90667743	8.131020668	15.86259446	13.56898661	6.324257158	15.69940813	12.86381159	9.279627308	1.386242266	0.471179412	0.231669412	Stable
10974	ADIRF	adipogenesis regulatory factor	272.0957949	161.8629089	25.78186585	28.15921667	123.5669505	173.1166668	305.4602858	17.37787187	154.8804437	121.9749466	1.269772589	0.34457014	0.709444721	Stable
10979	FERMT2	FERM domain containing kindlin 2	16.57195654	63.62843657	16.03778033	16.74871557	53.53764193	43.47492732	7.909716322	12.87890001	29.4502964	28.24672225	1.042609338	0.060198687	0.943514501	Stable
10980	COPS6	COP9 signalosome subunit 6	1.242452272	2.148222086	0.361852889	0.404499796	2.703763153	0.023619833	0.870026499	0.564857143	1.040566657	1.039256761	1.001260416	0.001817251	0.998609303	Stable
10982	MAPRE2	microtubule associated protein RP/EB family member 2	0.82077248	4.62846968	0.710937848	0.787883304	1.7511484	6.512400652	0.719292224	0.543611914	2.381613298	1.737015828	1.371094759	0.455328282	0.719520976	Stable
10985	GCN1	GCN1 activator of EIF2AK4	0.124097071	0.182532586	0.062684843	0.039991835	0.410864475	0.093256561	7.08E-05	0.003835323	0.12700679	0.102326584	1.24119056	0.311724629	0.822147951	Stable
10987	COPS5	COP9 signalosome subunit 5	0.987354046	0.853455186	0.420752081	0.553938148	0.995763005	4.303665728	1.491613728	0.233615921	1.756164596	0.703874865	2.494995463	1.319037192	0.322358467	Stable
10989	IMMT	inner membrane mitochondrial protein	3.80478869	5.265814709	6.591342094	7.084160868	8.739945915	9.692195901	0.811617628	7.065322963	6.577270602	5.68652659	1.156641141	0.209941323	0.698121566	Stable
10992	SF3B2	splicing factor 3b subunit 2	0.281941455	0.041199195	0.094679892	0.102499382	0.115849039	0.066976428	0.108287059	0.069474618	0.090146786	0.130079981	0.693010449	-0.52905099	0.507621065	Stable
10994	ILVBL	ilvB acetolactate synthase like	0.093304802	0.242797204	0.100201818	0.102199506	0.370390472	0.345488275	7.08E-05	7.08E-05	0.179005087	0.134625833	1.329648875	0.411045319	0.707611576	Stable
11021	RAB35	RAB35, member RAS oncogene family	0.851104117	4.594945142	2.440951671	2.038804755	6.113916126	4.684522395	3.925779294	0.384559796	3.777194403	2.481451421	1.522171408	0.606130826	0.410839546	Stable
11030	RBPMS	RNA binding protein, mRNA processing factor	3.724110845	7.700984111	9.583063221	12.88968255	14.92037187	5.45748466	8.174069663	6.45002729	8.750488371	8.474460182	1.032571772	0.046242065	0.926391561	Stable
11031	RAB31	RAB31, member RAS oncogene family	0.547477966	4.148898324	1.702302536	0.29342062	2.327982613	5.787063732	0.42152462	7.08E-05	2.134160441	1.673024862	1.275629843	0.351209754	0.782364308	Stable
11034	DSTN	destrin, actin depolymerizing factor	208.348176	360.7391805	102.1048092	173.4950938	230.9553848	231.3627555	159.9998598	60.61992101	170.7344803	211.1718149	0.808509793	-0.306662847	0.574735564	Stable
11047	ADRM1	ADRM1 26S proteasome ubiquitin receptor	2.856992378	1.427255116	0.898634548	2.287597952	4.010819875	4.240116572	2.679617643	7.08E-05	2.732656223	1.867619999	1.463175713	0.549103033	0.461398536	Stable
11051	NUDT21	nudix hydrolase 21	0.336031976	1.857429865	1.158465986	1.444070937	3.168084904	1.971046471	0.201146457	0.934669184	1.568736754	1.198999691	1.308371275	0.38777199	0.632586516	Stable
11065	UBE2C	ubiquitin conjugating enzyme E2 C	7.08E-05	4.466150307	4.183936735	5.834051582	9.323292549	5.726728556	7.08E-05	7.08E-05	3.762540676	3.621052356	1.039073812	0.055298142	0.95911104	Stable
11076	TPPP	tubulin polymerization promoting protein	2.128198028	5.079062199	5.096803053	3.260529917	15.3997969	7.453220343	1.136164225	2.825887419	6.703767222	3.891148299	1.722824911	0.784776089	0.447935146	Stable
11078	TRIOBP	TRIO and F-actin binding protein	0.25332035	0.334146835	0.134933434	0.452854848	0.321519603	0.252414326	0.092728543	0.042318199	0.177245168	0.293813867	0.603256646	-0.729156191	0.260415982	Stable
11079	RER1	retention in endoplasmic reticulum sorting receptor 1	0.533699429	1.203511971	0.217156462	0.449564539	1.616604556	2.237660747	0.121615755	7.08E-05	0.993987965	0.6009831	1.653936632	0.725903961	0.545050316	Stable
11080	DNAJB4	DnaJ heat shock protein family (Hsp40) member B4	2.136548656	1.892810564	10.90153495	12.20225781	5.203008579	1.930433447	0.753922511	4.103985878	2.997837604	6.783287995	0.441944615	-1.178062513	0.271667319	Stable
11098	PRSS23	serine protease 23	7.08E-05	6.747712928	7.08E-05	1.430972174	0.215491849	11.0746457	7.08E-05	7.08E-05	2.822569787	2.044706676	1.380427726	0.465115356	0.817058498	Stable
11100	HNRNPUL1	heterogeneous nuclear ribonucleoprotein U like 1	0.892938071	7.08E-05	0.085557328	0.111737238	0.934754092	1.076274352	0.096939692	0.061172962	0.542285275	0.272575859	1.989483867	0.9923942	0.459929807	Stable
11101	ATE1	arginyltransferase 1	0.440913174	0.314013172	7.08E-05	0.161662475	0.578690946	0.417729787	7.08E-05	7.08E-05	0.249140583	0.229164905	1.087167265	0.120573922	0.913763137	Stable
11112	HIBADH	3-hydroxyisobutyrate dehydrogenase	11.84051749	4.170300995	10.50934806	6.657670144	16.63715686	10.58086146	8.440934361	7.460913355	10.77996651	8.294459172	1.299658758	0.378132875	0.394923005	Stable
11117	EMILIN1	elastin microfibril interfacer 1	28.22916427	53.31537956	42.91081624	41.25173221	55.73385195	39.87965207	23.79708778	22.37518486	35.44644417	41.42677307	0.855640967	-0.224922537	0.550826116	Stable
11140	CDC37	cell division cycle 37, HSP90 cochaperone	1.13285701	0.107589144	0.856101891	0.156597898	0.300749138	0.419789656	0.208151821	0.082058563	0.252687295	0.563286486	0.448594633	-1.156515734	0.315815675	Stable
11151	CORO1A	coronin 1A	5.931909217	0.243194953	1.598308968	0.744734438	2.059033488	1.566377132	3.639088095	0.822731307	2.021807506	2.129536894	0.949411823	-0.074894079	0.94332259	Stable
11155	LDB3	LIM domain binding 3	2.381888769	7.376222253	4.727824114	8.351814999	7.521153279	12.65497443	1.330635761	3.460539521	6.241825748	5.709437534	1.093247051	0.128619457	0.858993439	Stable
11160	ERLIN2	ER lipid raft associated 2	5.979723298	11.47618801	9.786577516	9.678299028	10.89611147	10.63228514	0.470205288	6.135126459	7.033432089	9.230196963	0.762002384	-0.392132584	0.459627004	Stable
11164	NUDT5	nudix hydrolase 5	1.01998884	5.935169043	1.469897751	0.459372992	3.161018234	3.565326796	7.469171479	0.421368742	3.654221313	2.221107157	1.645225131	0.718285015	0.483830111	Stable
11168	PSIP1	PC4 and SRSF1 interacting protein 1	1.78461008	5.06504629	2.110164701	1.794988671	1.977004698	2.412530494	0.669844931	0.961112392	1.505123129	2.688702436	0.559795353	-0.837028584	0.249736326	Stable
11171	STRAP	serine/threonine kinase receptor associated protein	7.937541571	6.76324407	2.856316011	4.705558791	8.346290858	7.339562312	4.815328287	0.808527527	5.327427246	5.565665111	0.957195077	-0.063115118	0.910525471	Stable
11188	NISCH	nischarin	0.124064746	0.300773821	0.076979638	7.08E-05	7.08E-05	7.08E-05	7.08E-05	7.08E-05	0.0000708	0.125472251	0.000564268	-10.79133136	0.143971013	Stable
11230	PRAF2	PRA1 domain family member 2	4.020288775	11.64684117	5.444464835	5.773868076	2.368997008	8.705357855	7.08E-05	3.387148286	3.615393487	6.721365714	0.537895666	-0.89460173	0.259836053	Stable
11235	PDCD10	programmed cell death 10	0.893732728	0.913344784	0.334385575	7.08E-05	3.294037895	2.098290874	2.334900886	0.782658515	2.127472043	0.535383472	3.973735004	1.990495667	0.046519151	Up
11252	PACSIN2	protein kinase C and casein kinase substrate in neurons 2	5.742538517	9.540098593	7.382221821	5.747420653	13.14123392	5.194084364	6.053162807	4.220638201	7.152279823	7.103069896	1.00692798	0.009960499	0.983354017	Stable
11259	FILIP1L	filamin A interacting protein 1 like	1.207366164	10.38881868	11.45677725	19.279963	7.703223939	6.150389597	4.471536767	19.64896567	9.493528993	10.58323127	0.897035012	-0.156763799	0.836614083	Stable
11269	DDX19B	DEAD-box helicase 19B	0.068170758	0.008337761	7.08E-05	7.08E-05	0.142331036	0.074532203	0.072374658	7.08E-05	0.072327174	0.01916253	3.774406365	1.916249756	0.175267956	Stable
11311	VPS45	vacuolar protein sorting 45 homolog	0.219473368	0.512092052	0.244278147	0.293962064	0.57519918	0.48891945	0.112470451	7.08E-05	0.29416497	0.317451408	0.926645663	-0.109910318	0.887672196	Stable
11315	PARK7	Parkinsonism associated deglycase	56.62668798	40.6783334	18.05259218	18.44822279	45.22668442	24.16036654	75.71211869	14.38268747	39.87046428	33.45145909	1.191890141	0.253251265	0.712081824	Stable
11316	COPE	COPI coat complex subunit epsilon	1.316503489	1.222641792	0.861469301	0.964997738	0.769837426	0.788973731	7.08E-05	0.356665989	0.478886987	1.09140308	0.438781047	-1.188426883	0.03883067	Down
11328	FKBP9	FKBP prolyl isomerase 9	0.632627437	0.016575516	7.08E-05	0.229676084	0.345338436	0.518312761	0.538315926	0.142225172	0.386048074	0.219737459	1.756860551	0.812999684	0.381906532	Stable
11331	PHB2	prohibitin 2	11.32816604	15.21540512	9.103655921	10.27388666	15.44136554	10.41095877	3.877006102	7.044168397	9.193374702	11.48027844	0.800797189	-0.320491185	0.455237629	Stable
11333	PDAP1	PDGFA associated protein 1	1.359266787	8.528869735	13.00661688	19.50549496	0.132296366	27.37142506	1.596165474	11.44854912	10.13710901	10.60006209	0.956325436	-0.064426446	0.952176238	Stable
11335	CBX3	chromobox 3	3.876577156	5.035688644	6.285562375	6.659752618	7.106852463	5.587212592	7.08E-05	2.316576123	3.752677995	5.464395198	0.68675084	-0.542141324	0.377510762	Stable
11336	EXOC3	exocyst complex component 3	0.292527897	0.36797442	0.025023516	0.156081444	0.231384927	0.45279139	7.08E-05	7.08E-05	0.171079479	0.210401819	0.813108365	-0.298480458	0.777643994	Stable
11338	U2AF2	U2 small nuclear RNA auxiliary factor 2	3.365437891	2.193868491	1.435761836	1.919541455	3.425671933	4.252972493	0.478730683	1.058302514	2.303919406	2.228652418	1.033772421	0.04791862	0.943376415	Stable
11343	MGLL	monoglyceride lipase	0.98342117	0.708485235	0.608835072	0.59500454	1.228353423	0.708887185	1.119562835	0.156163009	0.803241613	0.723936504	1.10954705	0.149970846	0.775567429	Stable
11344	TWF2	twinfilin actin binding protein 2	4.894276307	6.284619735	0.753043553	0.701793819	8.104222789	6.007805743	3.996493812	1.038779872	4.786825554	3.158433354	1.515569594	0.599860101	0.462956497	Stable
11346	SYNPO	synaptopodin	4.616011823	13.26037528	4.505778023	5.277614465	5.071651664	9.57766133	0.196744974	2.258763715	4.276205421	6.914944898	0.618400506	-0.693386596	0.403566435	Stable
22795	NID2	nidogen 2	4.198615095	4.222008333	6.798515987	7.777416542	11.97814326	4.809867627	4.550049709	6.788198144	7.031564685	5.749138989	1.223063958	0.290499849	0.542285888	Stable
22800	RRAS2	RAS related 2	0.394553718	0.881051373	7.08E-05	0.210350723	1.322811238	0.456867301	0.205534723	7.08E-05	0.496321016	0.371506654	1.335968039	0.417885494	0.732929977	Stable
22801	ITGA11	integrin subunit alpha 11	0.080964729	0.866883942	0.102255259	0.205142455	0.15304189	1.230150964	0.019007005	7.08E-05	0.350567665	0.313811596	1.117127821	0.159794268	0.92018261	Stable
22818	COPZ1	COPI coat complex subunit zeta 1	8.422955513	4.410654886	1.333028796	7.08E-05	4.912305196	5.331701157	1.774736156	0.302238312	3.080245205	3.541677499	0.869713633	-0.201387646	0.844216583	Stable
22820	COPG1	COPI coat complex subunit gamma 1	2.085367386	1.689674593	0.494980921	1.078180213	2.375647991	2.613258174	0.184835856	0.846273318	1.505003835	1.337050778	1.125614568	0.170712906	0.816183172	Stable
22827	PUF60	poly(U) binding splicing factor 60	0.969198164	0.165063839	0.70264276	0.740715262	0.341403271	0.205680131	0.113177596	0.282301644	0.235640661	0.644405006	0.365671679	-1.4513792	0.091847368	Stable
22837	COBLL1	cordon-bleu WH2 repeat protein like 1	0.088598819	0.121114496	0.200550021	0.271429692	0.323002218	0.227374498	7.08E-05	0.114210482	0.1661645	0.170423257	0.975010702	-0.03651004	0.96019927	Stable
22839	DLGAP4	DLG associated protein 4	0.429464732	0.809986929	7.08E-05	7.08E-05	1.037761192	0.727484444	0.532116841	7.08E-05	0.574358319	0.309898315	1.853376708	0.890156146	0.40106051	Stable
22872	SEC31A	SEC31 homolog A, COPII coat complex component	0.147375121	0.219121683	0.54845171	0.832968871	0.742568396	1.491286865	0.09570384	7.08E-05	0.582407475	0.436979346	1.33280321	0.41446378	0.720138152	Stable
22875	ENPP4	ectonucleotide pyrophosphatase/phosphodiesterase 4	0.100374552	0.430288391	7.08E-05	7.08E-05	0.071486982	0.269404595	7.08E-05	7.08E-05	0.085258294	0.132701136	0.642483531	-0.638268621	0.709264635	Stable
22908	SACM1L	SAC1 like phosphatidylinositide phosphatase	0.089688442	0.932777652	0.606151367	0.275219795	0.490052741	0.493039189	0.015573055	0.650805124	0.412367527	0.475959314	0.866392389	-0.206907525	0.793354448	Stable
22913	RALY	RALY heterogeneous nuclear ribonucleoprotein	13.57246473	3.091833656	4.458406564	4.478152605	0.504574054	3.29491418	0.022236081	3.955299497	1.944255953	6.400214389	0.303779817	-1.718902076	0.162942874	Stable
22915	MMRN1	multimerin 1	0.746195982	0.234917991	2.278709506	1.198422275	0.530845437	0.373888173	0.594253093	0.459477182	0.489615971	1.114561439	0.439290248	-1.186753621	0.246623906	Stable
22919	MAPRE1	microtubule associated protein RP/EB family member 1	14.76175583	16.93235391	7.283615994	6.514604163	18.22230781	16.58998201	5.042539984	3.174091582	10.75723035	11.37308247	0.945850025	-0.080316648	0.900139653	Stable
22924	MAPRE3	microtubule associated protein RP/EB family member 3	7.08E-05	0.552378319	7.08E-05	7.08E-05	0.808219141	0.457334789	0.189554563	7.08E-05	0.363794823	0.13814768	2.633376282	1.396913682	0.353048811	Stable
22927	HABP4	hyaluronan binding protein 4	7.08E-05	0.202226831	7.08E-05	7.08E-05	0.249439575	0.376094133	7.08E-05	7.08E-05	0.156418827	0.050609808	3.090682102	1.627925271	0.370318178	Stable
22929	SEPHS1	selenophosphate synthetase 1	7.08E-05	1.470174101	7.08E-05	7.08E-05	7.08E-05	0.94333244	7.08E-05	7.08E-05	0.23588621	0.367596625	0.641698519	-0.640032441	0.774825648	Stable
22931	RAB18	RAB18, member RAS oncogene family	1.369637728	12.52416128	6.19976514	5.627470137	2.505619284	7.983234915	1.755306186	2.267225542	3.627846482	6.430258571	0.564183608	-0.825763345	0.350007839	Stable
22934	RPIA	ribose 5-phosphate isomerase A	1.12787357	0.231092027	1.043839253	0.350251342	0.594265331	0.250091495	2.106896129	0.768092085	0.92983626	0.688264048	1.350987695	0.434014535	0.628868458	Stable
22948	CCT5	chaperonin containing TCP1 subunit 5	1.748109753	5.449347349	5.082774595	5.127468072	4.167810787	5.365301861	2.977940389	3.106699177	3.904438054	4.351924942	0.897174953	-0.156538751	0.682770814	Stable
22949	PTGR1	prostaglandin reductase 1	3.132159049	0.135727028	0.304254887	1.025264542	1.432732589	5.014685827	1.290784494	0.165483107	1.975921504	1.149351377	1.719162255	0.781705713	0.538992262	Stable
22978	NT5C2	5'-nucleotidase, cytosolic II	0.180898853	0.303993691	7.08E-05	7.08E-05	0.084664242	0.233145054	0.023120343	7.08E-05	0.08525011	0.121258536	0.703044194	-0.508312713	0.707418517	Stable
22998	LIMCH1	LIM and calponin homology domains 1	7.08E-05	0.510008606	0.099374343	0.134492434	0.259693174	0.694015221	0.053109908	7.08E-05	0.251722276	0.185986546	1.353443469	0.43663463	0.746569251	Stable
23011	RAB21	RAB21, member RAS oncogene family	3.907285918	20.52004768	13.61065381	0.703584747	17.756739	9.252464958	3.253660924	1.44920868	7.928018391	9.685393039	0.818554122	-0.288850286	0.773991313	Stable
23012	STK38L	serine/threonine kinase 38 like	0.978087542	3.905892775	1.032880791	0.186704228	1.593326116	0.942046847	0.40390547	0.078691965	0.7544926	1.525891334	0.494460243	-1.016073569	0.431241276	Stable
23020	SNRNP200	small nuclear ribonucleoprotein U5 subunit 200	0.041264226	0.029132255	0.023244545	0.013364487	0.033008274	0.007571115	7.08E-05	7.08E-05	0.010180247	0.026751378	0.380550383	-1.393840621	0.144028671	Stable
23022	PALLD	palladin, cytoskeletal associated protein	39.63585315	61.90675267	27.32296311	63.65082513	97.6502867	58.64929709	21.18924206	26.96663239	51.11386456	48.12909852	1.062015831	0.086805272	0.885985421	Stable
23039	XPO7	exportin 7	0.384896621	0.064045126	0.028618054	0.032915588	7.08E-05	0.023700183	0.309438804	0.043823195	0.094258246	0.127618847	0.738591889	-0.437150675	0.776982348	Stable
23048	FNBP1	formin binding protein 1	0.823304606	0.063260992	7.08E-05	7.08E-05	0.234364014	0.094772975	7.08E-05	7.08E-05	0.082319647	0.2216768	0.371349855	-1.429149082	0.546039026	Stable
23052	ENDOD1	endonuclease domain containing 1	4.325356083	4.068780361	3.042345561	2.386098984	7.233359702	2.916687133	0.877653093	3.437617037	3.616329241	3.455645247	1.046498984	0.065570911	0.914657328	Stable
23061	TBC1D9B	TBC1 domain family member 9B	0.156574281	7.08E-05	7.08E-05	7.08E-05	0.149605549	7.08E-05	7.08E-05	0.019146998	0.042223537	0.03919667	1.077222542	0.107316325	0.956502692	Stable
23065	EMC1	ER membrane protein complex subunit 1	0.284891112	0.225675067	0.070693262	0.047880248	0.230595123	0.16779899	0.013441046	0.010723552	0.105639678	0.157284922	0.671645293	-0.574228571	0.544047582	Stable
23071	ERP44	endoplasmic reticulum protein 44	7.882319675	5.151225187	2.844320663	3.553117547	2.603582721	1.881639383	3.250885213	1.945283262	2.420347645	4.857745768	0.498245022	-1.005072705	0.114181715	Stable
23085	ERC1	ELKS/RAB6-interacting/CAST family member 1	0.440536049	7.08E-05	0.476926906	0.36455794	0.347361444	0.13175274	0.059954016	0.230358117	0.192356579	0.320522924	0.60013361	-0.736644366	0.357501353	Stable
23098	SARM1	sterile alpha and TIR motif containing 1	7.08E-05	0.225485663	0.042801028	0.039442062	0.149328425	0.185300574	0.023232693	7.08E-05	0.089483123	0.076949888	1.162875282	0.217696377	0.860149506	Stable
23136	EPB41L3	erythrocyte membrane protein band 4.1 like 3	0.317229594	7.08E-05	7.08E-05	0.132607795	0.0703674	7.08E-05	0.079911372	7.08E-05	0.037605093	0.112494747	0.334283101	-1.580857669	0.399292387	Stable
23157	SEPTIN6	septin 6	1.046293319	0.129709657	0.440412253	0.545275055	1.002247714	0.087259565	0.745463205	7.08E-05	0.458760321	0.540422571	0.848891859	-0.236347315	0.802189578	Stable
23164	MPRIP	myosin phosphatase Rho interacting protein	1.015113151	1.32654892	0.56103666	0.782281448	1.023517003	2.323561676	0.201701599	0.082717377	0.907874414	0.921245045	0.985486347	-0.021092211	0.981609754	Stable
23165	NUP205	nucleoporin 205	7.08E-05	7.08E-05	7.08E-05	7.08E-05	0.075255873	0.046332448	0.02107557	0.029286986	0.042987719	0.0000708	607.1711758	9.245959493	0.037169358	Up
23166	STAB1	stabilin 1	0.171565005	7.08E-05	0.012569702	0.105087898	7.08E-05	0.022676092	0.012547531	0.036349589	0.017911003	0.072323351	0.247651729	-2.0136154	0.273249018	Stable
23167	EFR3A	EFR3 homolog A	0.058606595	0.098003399	7.08E-05	0.008502742	0.112583129	0.119900457	7.08E-05	7.08E-05	0.058156297	0.041295884	1.408283123	0.493937405	0.694467091	Stable
23170	TTLL12	tubulin tyrosine ligase like 12	0.431848702	0.852792271	0.234925842	0.416432374	0.886756165	0.615564884	0.114564129	0.150904588	0.441947442	0.483999797	0.913114931	-0.131131636	0.860590844	Stable
23171	GPD1L	glycerol-3-phosphate dehydrogenase 1 like	3.363821641	6.963254873	7.191109497	3.564154661	7.92090507	1.934816148	2.235371853	0.879939299	3.242758093	5.270585168	0.6152558	-0.700741743	0.332819497	Stable
23176	SEPTIN8	septin 8	1.240256865	4.805562578	1.633441106	1.797133619	0.925622847	5.027980018	0.021869952	0.988099575	1.740893098	2.369098542	0.734833553	-0.444510593	0.66780037	Stable
23180	RFTN1	raftlin, lipid raft linker 1	1.483044648	1.862960467	0.673609951	0.50485423	1.240463755	2.669064559	0.420969478	0.546905983	1.219350944	1.131117324	1.078005719	0.108364831	0.890433772	Stable
23184	MESD	mesoderm development LRP chaperone	1.145679265	1.268932171	0.409712295	7.08E-05	1.485940453	0.766256733	7.08E-05	7.08E-05	0.563084697	0.706098633	0.797458981	-0.326517781	0.770301692	Stable
23189	KANK1	KN motif and ankyrin repeat domains 1	7.08E-05	0.072513386	7.08E-05	7.08E-05	0.040600094	0.101170257	7.08E-05	7.08E-05	0.035477988	0.018181447	1.951329216	0.964457201	0.586426439	Stable
23191	CYFIP1	cytoplasmic FMR1 interacting protein 1	2.019774547	3.481248628	1.147405868	1.319164132	2.901075649	3.000250621	0.677987014	0.679273127	1.814646603	1.991898294	0.911013684	-0.134455371	0.840933155	Stable
23193	GANAB	glucosidase II alpha subunit	11.72886151	10.29657884	5.438162194	2.707008264	10.36015309	8.509158966	6.094534105	4.240583935	7.301107524	7.542652702	0.967976097	-0.046956672	0.926495731	Stable
23196	FAM120A	family with sequence similarity 120A	0.684468676	0.620544879	0.298887477	0.249147218	0.842194579	0.587910044	0.389471778	0.15514759	0.493680998	0.463262063	1.065662479	0.091750574	0.873903962	Stable
23197	FAF2	Fas associated factor family member 2	0.160089626	0.53925261	7.08E-05	0.158532516	0.421090361	0.369227902	7.08E-05	7.08E-05	0.197614966	0.214486388	0.921340359	-0.118193883	0.920454726	Stable
23234	DNAJC9	DnaJ heat shock protein family (Hsp40) member C9	0.542575339	0.482090432	0.529503126	0.399814229	1.183154451	7.08E-05	0.647599598	7.08E-05	0.457723912	0.488495782	0.937006888	-0.093868441	0.921434954	Stable
23256	SCFD1	sec1 family domain containing 1	1.785418205	1.261450707	0.472881017	0.596670519	1.430377032	1.202759087	0.009622858	0.276360233	0.729779803	1.029105112	0.709140198	-0.495857217	0.541377833	Stable
23265	EXOC7	exocyst complex component 7	0.059529205	0.183115951	0.090377832	0.150142228	0.009164639	0.328118172	0.032199559	0.088625545	0.114526979	0.120791304	0.94813927	-0.076829107	0.940216461	Stable
23284	ADGRL3	adhesion G protein-coupled receptor L3	0.062608162	0.020747333	0.022951777	0.027763547	0.047442293	0.015118856	7.08E-05	7.08E-05	0.015675687	0.033517705	0.467683792	-1.096394664	0.275899474	Stable
23324	MAN2B2	mannosidase alpha class 2B member 2	0.074808161	7.08E-05	7.08E-05	7.08E-05	0.076306174	7.08E-05	0.046793185	7.08E-05	0.03081024	0.01875514	1.642762429	0.716123857	0.664755147	Stable
23325	WASHC4	WASH complex subunit 4	0.06867449	0.175581453	0.04344959	0.053513341	0.164002156	0.181049355	0.046620033	0.03735292	0.107256116	0.085304719	1.25732923	0.330362467	0.668464575	Stable
23332	CLASP1	cytoplasmic linker associated protein 1	7.08E-05	7.08E-05	7.08E-05	7.08E-05	0.015499562	0.032734389	7.08E-05	7.08E-05	0.012093888	0.0000708	170.8176236	7.416313018	0.220064473	Stable
23335	WDR7	WD repeat domain 7	0.019403089	7.08E-05	7.08E-05	7.08E-05	0.036137008	0.020188179	7.08E-05	7.08E-05	0.014116697	0.004903872	2.878683626	1.525409242	0.401306305	Stable
23336	SYNM	synemin	9.072553582	7.082011287	13.74178939	27.97595893	41.27073516	7.10830182	8.8475098	21.07992098	19.57661694	14.4680783	1.353090337	0.436258162	0.602101453	Stable
23344	ESYT1	extended synaptotagmin 1	7.053183097	10.10187136	6.432352905	6.459002101	15.58824141	13.60477866	3.023409163	6.182875337	9.599826143	7.511602366	1.277999776	0.353887584	0.543401414	Stable
23345	SYNE1	spectrin repeat containing nuclear envelope protein 1	0.01790671	0.101895655	0.050014502	0.06224932	0.08179462	0.078025216	0.011219685	0.04316136	0.05355022	0.058016547	0.923016333	-0.115571918	0.858520815	Stable
23352	UBR4	ubiquitin protein ligase E3 component n-recognin 4	0.112660751	0.097077213	0.050449588	0.061572516	0.124121199	0.079874715	0.012236255	0.013272375	0.057376136	0.080440017	0.713278517	-0.487462574	0.492840334	Stable
23353	SUN1	Sad1 and UNC84 domain containing 1	0.013852615	2.347285868	0.237629878	7.08E-05	0.758419906	0.816219518	0.074567469	0.264371638	0.478394633	0.64970979	0.736320493	-0.441594241	0.789887452	Stable
23371	TNS2	tensin 2	0.570873194	1.436327576	0.615178375	1.29623609	2.590280755	2.034157357	0.195158854	0.63010387	1.362425209	0.979653809	1.390721086	0.475833112	0.565047326	Stable
23376	UFL1	UFM1 specific ligase 1	0.694462493	0.195029473	0.05961078	0.120581506	0.294513841	0.232063988	0.38588979	0.231781518	0.286062284	0.267421063	1.069707378	0.097216197	0.907837486	Stable
23392	ECPAS	Ecm29 proteasome adaptor and scaffold	0.029841374	0.051173218	7.08E-05	0.01401047	0.050982556	0.061528731	0.005446472	7.08E-05	0.02950714	0.023773966	1.241153469	0.311681516	0.775282769	Stable
23406	COTL1	coactosin like F-actin binding protein 1	1.697197858	3.859678158	0.274856119	0.143619918	1.151063458	1.680765613	1.328639893	7.08E-05	1.040134941	1.493838013	0.696283621	-0.522253008	0.653358013	Stable
23412	COMMD3	COMM domain containing 3	1.454894949	1.594423236	1.060307443	1.69807032	1.779137953	1.487050254	0.563257664	0.748811208	1.14456427	1.451923987	0.788308672	-0.34316745	0.390962223	Stable
23413	NCS1	neuronal calcium sensor 1	0.054743756	0.779966368	7.08E-05	7.08E-05	0.539283872	1.318462378	7.08E-05	0.098380822	0.489049468	0.208712931	2.343168033	1.228460416	0.465907141	Stable
23433	RHOQ	ras homolog family member Q	0.397395626	0.769511258	0.130942439	0.098434392	0.624208611	0.642620754	0.190374059	7.08E-05	0.364318556	0.349070929	1.043680599	0.061680267	0.947740773	Stable
23435	TARDBP	TAR DNA binding protein	0.76612974	1.5837219	2.118500451	2.31362888	1.557715644	1.183241461	0.140992855	1.719201389	1.150287837	1.695495243	0.678437667	-0.559711824	0.313423655	Stable
23450	SF3B3	splicing factor 3b subunit 3	1.570860933	1.078921909	0.465622815	1.298714235	2.042406031	1.566961492	0.412602695	0.7596907	1.19541523	1.103529973	1.083264849	0.115386013	0.842675086	Stable
23451	SF3B1	splicing factor 3b subunit 1	0.120238272	0.128376252	7.08E-05	0.031938907	0.090787304	0.103690309	7.08E-05	7.08E-05	0.048654803	0.070156058	0.693522481	-0.527985445	0.632163622	Stable
23452	ANGPTL2	angiopoietin like 2	1.4565112	2.752800194	3.525005837	4.792606215	1.470698617	2.16490792	1.722394195	3.013921293	2.092980506	3.131730862	0.668314296	-0.581401359	0.246993425	Stable
23474	ETHE1	ETHE1 persulfide dioxygenase	1.350646783	0.403241476	0.426322802	0.180421403	1.102123308	0.396663606	0.978424586	0.282123341	0.68983371	0.590158116	1.168896422	0.225147096	0.773890615	Stable
23478	SEC11A	SEC11 homolog A, signal peptidase complex subunit	0.76634524	0.526013258	0.405849386	0.250042682	3.198568576	0.615316531	1.241654426	1.498287274	1.638456702	0.487062642	3.363954781	1.750158313	0.126671089	Stable
23498	HAAO	3-hydroxyanthranilate 3,4-dioxygenase	0.10597082	1.722858203	0.192651389	7.08E-05	0.257684023	0.912945717	0.228612769	7.08E-05	0.349828327	0.505387803	0.692197804	-0.530743731	0.747122044	Stable
23499	MACF1	microtubule actin crosslinking factor 1	0.085608756	0.030448614	0.015954016	0.017495074	0.037030733	0.029565697	0.011666706	0.003951673	0.020553702	0.037376615	0.549908071	-0.862737634	0.402575006	Stable
23509	POFUT1	protein O-fucosyltransferase 1	0.532110116	0.470101148	7.08E-05	7.08E-05	7.08E-05	0.350922823	0.141006072	7.08E-05	0.123017624	0.250588216	0.490915438	-1.026453559	0.481480215	Stable
23521	RPL13A	ribosomal protein L13a	2.001591728	4.235645434	3.218209562	3.735958786	6.797858878	2.466583799	7.08E-05	3.113045547	3.094389756	3.297851378	0.938304794	-0.091871459	0.8981316	Stable
23530	NNT	nicotinamide nucleotide transhydrogenase	3.23559909	1.914118533	1.741297583	3.102470122	5.038812436	3.338887274	1.041790082	2.674874036	3.023590957	2.498371332	1.210224805	0.275275059	0.594604495	Stable
23543	RBFOX2	RNA binding fox-1 homolog 2	7.08E-05	7.08E-05	0.343473576	0.842943923	0.01926291	0.594016607	7.08E-05	7.08E-05	0.153355279	0.296639775	0.51697477	-0.951834221	0.585627427	Stable
23549	DNPEP	aspartyl aminopeptidase	3.254051285	2.264516246	1.22574159	2.855905172	3.515598766	1.751181	0.762038159	0.847693696	1.719127905	2.400053573	0.716287305	-0.481389722	0.418390905	Stable
23557	SNAPIN	SNAP associated protein	2.278105274	0.405874194	0.771280548	0.887383923	0.68636759	2.67563861	1.249201714	0.17158771	1.195698906	1.085660985	1.101355693	0.139280476	0.876849502	Stable
23564	DDAH2	dimethylarginine dimethylaminohydrolase 2	19.54047022	23.89333593	8.32009539	6.867583547	10.85135589	20.84120142	20.49795808	13.49389348	16.42110222	14.65537127	1.120483536	0.16412145	0.732497462	Stable
23569	PADI4	peptidyl arginine deiminase 4	0.713184063	0.275469424	0.111583167	1.678474237	0.625427958	0.751413988	0.477184216	0.331915147	0.546485327	0.694677723	0.786674611	-0.346161072	0.707628505	Stable
23576	DDAH1	dimethylarginine dimethylaminohydrolase 1	7.08E-05	7.08E-05	0.522712539	0.311038352	1.160194704	1.090240558	0.898986407	0.38882093	0.88456065	0.208473123	4.243044082	2.085099667	0.022838835	Up
23589	CARHSP1	calcium regulated heat stable protein 1	7.08E-05	2.894285108	0.066000845	3.295723731	3.486777839	6.766159007	4.604242144	5.830500703	5.171919923	1.564020121	3.306811628	1.725440865	0.020654677	Up
23593	HEBP2	heme binding protein 2	17.71006637	11.34720377	8.331074183	3.122253627	7.235853821	6.981203508	15.13951585	1.999559835	7.839033254	10.12764949	0.774022962	-0.369551729	0.595429052	Stable
23597	ACOT9	acyl-CoA thioesterase 9	0.398176813	1.941960946	3.82529616	1.825871764	4.863254197	0.777008958	0.620741298	0.597102747	1.7145268	1.997826421	0.858196079	-0.220620786	0.831125387	Stable
23603	CORO1C	coronin 1C	26.63850427	48.81892459	28.98401385	43.9443714	56.00820499	31.05435431	12.04459911	24.66743323	30.94364791	37.09645353	0.834140328	-0.261637985	0.59214989	Stable
23633	KPNA6	karyopherin subunit alpha 6	1.448295259	1.208379658	0.132213133	0.177376826	0.924334219	1.526932828	0.366406949	0.183373826	0.750261956	0.741566219	1.011726177	0.016818878	0.985453496	Stable
23636	NUP62	nucleoporin 62	0.437774954	0.459153587	7.08E-05	0.333445775	0.613622463	0.60229991	7.08E-05	7.08E-05	0.304015993	0.307611279	0.988312243	-0.016961182	0.986700241	Stable
23637	RABGAP1	RAB GTPase activating protein 1	7.08E-05	7.08E-05	0.803119048	7.08E-05	2.187064911	1.3550141	1.981989176	7.08E-05	1.381034747	0.200832862	6.876537699	2.781682358	0.0915165	Stable
23654	PLXNB2	plexin B2	0.005794259	0.113320514	7.08E-05	7.08E-05	0.179299417	0.17351111	7.08E-05	0.02455199	0.094358329	0.029814093	3.164890123	1.662155414	0.296649623	Stable
23658	LSM5	LSM5 homolog, U6 small nuclear RNA and mRNA degradation associated	7.619813634	14.61291045	7.92343566	11.10167017	10.27064194	8.686073973	9.516720283	4.299816721	8.193313229	10.31445748	0.79435232	-0.332149065	0.355508523	Stable
23673	STX12	syntaxin 12	2.115268023	2.661507384	1.253107249	1.494050318	2.157828298	3.406526951	1.91550431	1.46972861	2.237397042	1.880983244	1.189482708	0.250334299	0.522167649	Stable
23708	GSPT2	G1 to S phase transition 2	0.123820961	0.497375348	0.220287451	0.478448457	1.437166577	1.026676793	0.159748724	0.173343539	0.699233908	0.329983054	2.118999443	1.083383209	0.336554317	Stable
23760	PITPNB	phosphatidylinositol transfer protein beta	1.955663272	1.733786824	1.237492965	0.741485778	2.537904264	3.577890537	0.709709415	0.8739858	1.924872504	1.41710721	1.358311136	0.441813983	0.531084638	Stable
23770	FKBP8	FKBP prolyl isomerase 8	7.08E-05	0.497488991	0.303441643	0.321971342	7.08E-05	0.878380819	0.24707785	0.307194525	0.358180999	0.280743194	1.275831458	0.351437756	0.731360808	Stable
23786	BCL2L13	BCL2 like 13	0.093898775	0.264105173	0.184498618	0.459060621	0.116072124	0.169099191	7.08E-05	7.08E-05	0.071328229	0.250390797	0.284867614	-1.811636483	0.103640397	Stable
23787	MTCH1	mitochondrial carrier 1	7.08E-05	1.15256225	0.697153363	0.558665364	1.174937716	1.406101777	7.08E-05	0.829893639	0.852750983	0.602112944	1.41626416	0.50209038	0.544481604	Stable
23788	MTCH2	mitochondrial carrier 2	3.988906575	3.364386256	2.036159503	2.619544346	8.831812618	3.023917203	0.271345487	1.469335739	3.399102762	3.00224917	1.132185428	0.179110261	0.850178658	Stable
24138	IFIT5	interferon induced protein with tetratricopeptide repeats 5	0.230100216	0.402199753	0.067178015	0.082139031	0.371055571	0.357394611	0.038881089	7.08E-05	0.191850518	0.195404254	0.981813415	-0.026479215	0.97860107	Stable
[truncated: 615 more rows]
