# Supplementary material for: Proteomic profiling of arteriovenous fistula tissue identifies dysregulated oxidoreductase proteins in diabetic end-stage renal disease
Source: Front Endocrinol (Lausanne). 2026 Feb 2;17:1583065. doi: 10.3389/fendo.2026.1583065 (PMC12907137; doi:10.3389/fendo.2026.1583065)
Supplement: Supplementary file 2 [file DataSheet2.xlsx]

## Sheet: total
Number	PCVD,(bunched arm)	PCVD, (unbunched arm)	Internal diameter of radial artery	diabete	Maturation	position	sex	age	Hypertension	CHD	dialysis month	coronary heart disease	take antiplatelet aggregation medications	smoke	venous diameter 1-month post-surgery	arterial diameter 1-month post-surgery	brachial artery diameter 1-month post-surgery	blood flow 1-month post-surgery	CRP	Hb	PLT	Ab	Blood glucose	Total cholesterol	Triacylglycerol	Blood calcium	Serum inorganic phosphorus	Serum creatinine	Blood urea nitrogen	D-dimer	Erythrocyte	PTH	BMI	SBP	DBP
1	2.7	2.3	1.8	1	0	left	female	2	56	1	1	3	1	1	1	3.1	3.4	4.9	535.5	2.33	93	236	32.8	10	4.5	0.94	1.74	1.99	1120	39.7	0.513	4.2	209.4	26.3465	115	78
2	2.8	2.4	2.2	0	0	left	male	1	51	1	0	1	0	0	0	5	3.3	5.2	782	0.74	144	211	34.5	7.24	2.83	0.95	2.15	0.9	464	10.1	0.661	4.09	46	22.5896	150	78
3	3	2.8	2.2	1	0	left	female	2	78	1	1	6	1	1	1	4.6	2.6	7.4	1443	19.499	98	226	29.9	5.44	3.06	1.32	2.23	1.57	318	19.1	1.93	3.4	275.4	25.1532	160	78
4	3	2.1	1.4	0	0	left	male	1	58	1	0	16	0	1	0	7.2	2.9	5.3	722	6.93	122	219	38	3.3	3.87	2.02	1.87	1.38	622	16.3	0.313	2	368.1	33.1504	150	75
5	2.8	2.8	2.2	1	0	right	female	2	69	1	1	12	1	1	1	4.2	4	4	634	19.499	71	236	32.2	12.9	3.79	2.63	2.57	0.94	464	8.94	0.645	3.32	202.4	13.8744	149	95
6	2.8	2.2	2	0	1	left	female	2	63	1	0	5	1	0	0	4.8	5.1	4.5	744.6	7.22	94	196	36.9	7.22	3.5	1.55	2.43	1.55	778	21.9	0.562	3.74	511.4	26.079	186	78
7	2.5	2.8	2	1	0	left	male	1	84	1	1	2	0	0	0	5.2	3.9	5	528.5	7.22	94	196	36.9	7.22	3.5	1.55	2.43	1.55	778	21.9	0.562	3.74	511.4	26.079	186	78
8	3.2	2.2	2	0	1	left	female	2	66	0	0	4	0	0	1	5.2	3.9	5	528.5	0.499	91	198	39.2	21	3.55	2.87	2.25	1.38	513	9.9	0.281	5	218.4	18.5911	150	85
9	3.7	2.8	2.1	1	0	left	male	1	42	1	0	13	0	0	0	4.6	2.6	7.4	1443	12.33	93	236	32.8	10	4.5	0.94	1.74	1.99	1120	39.7	0.513	4.2	209.4	26.3465	115	78
10	2.5	1.9	1.7	0	0	right	male	1	39	1	0	2	0	0	0	5.3	4.5	5.6	744.6	5.5	61	297	39.8	5.1	1.4	2.23	1.83	2.25	770	34.5	2.118	4.1	323.5	30.4367	145	82
11	2.5	1.8	4.1	1	0	left	male	1	38	1	0	1	0	1	0	4.2	4	4	634	7.499	98	226	29.9	5.44	3.06	1.32	2.23	1.57	318	19.1	1.93	3.4	275.4	25.1532	160	78
12	4.6	3.3	2.1	0	0	left	male	1	55	1	0	1	0	0	0	5.4	3.6	4.9	693	3.51	95	234	43.1	6.76	2.94	1.05	2.25	2.05	768	27.4	0.824	2	300.3	17.0068	188	96
13	3.6	2.9	2.5	1	1	left	male	1	67	1	0	0	0	0	0	4	3.8	4.5	581.8	12.77	103	197	40.5	7.45	3.25	1.75	2.13	1.24	554	14.14	0.183	3	218.3	31.2175	145	78
14	3.1	2.7	2.2	0	0	left	male	1	63	0	0	0	0	1	1	6	3.8	4.9	889	4.52	87	132	38.5	9.35	3.75	1.98	2.18	1.5	366	21.5	0.263	4.04	308.1	24.3141	156	80
15	2.3	1.9	2.1	1	1	left	male	1	72	1	0	0	0	0	0	4.2	2.7	4.6	573	23.64	89	133	40	8.37	4.58	3.43	2.05	2.09	870	30.2	0.15	4.41	253.3	26.1066	112	75
16	2.8	2.1	2	0	0	left	male	1	41	1	1	1	0	0	0	4.8	3	7.3	877	0.499	98	133	38.2	7.66	3.8	1.39	2.1	1.02	597	16.4	0.264	5.4	325.7	24.8016	159	89
17	2.2	2	1.8	1	1	left	male	1	63	1	0	0	0	0	0	4.2	3.9	5.8	661	9.88	78	139	43	6.88	5.2	1.66	2.23	1.88	765	24	0.335	5.15	111.7	32.4444	160	89
18	2.9	2.4	2	0	0	left	male	1	62	1	0	2	0	0	0	3.6	3.4	5.4	413.3	4.07	107	221	34.3	4.99	3.43	2.27	2.38	1.76	1033	13.1	0.176	3.03	803.4	20.3223	152	88
19	3.9	2.7	2.4	1	1	left	male	1	68	1	1	1	0	0	0	3.2	2.8	5.4	472	42.39	102	139	47.7	4.69	5.52	1.63	2.11	1.67	673	24.1	0.105	3.79	229.7	30.8532	140	78
20	2.6	2.2	1.8	0	0	left	male	1	53	1	0	0	0	0	0	4.7	3.2	4.7	626.6	6.49	112	108	40	9.51	3.03	1.7	2.22	2.22	709	14.14	0.233	3.36	755.3	23.1084	145	89
21	3	2.8	2.8	1	1	left	male	1	62	1	0	0	0	0	0	3.6	3	4.8	483.9	7.9	97	302	34.1	4.79	3.4	2.6	2.21	1.42	559	20.95	0.659	4.39	203.4	17.782	160	85
22	2.6	2.2	2.2	0	0	left	male	1	63	1	0	1	1	1	0	8.4	3.3	4.8	476	5.22	94	137	37.8	5.65	3.71	0.74	2.2	1.9	776	24.3	0.202	4.1	69	26.6389	145	88
23	3.1	2.3	2.5	1	0	right	male	1	75	1	0	3	0	0	1	4.8	2.4	4.3	502	43.2	105	200	46.9	5.69	3.04	1.09	2.68	1.31	376	9.2	0.38	3.8	113.4	25.711	160	90
24	2.9	2.3	2.2	0	0	left	male	1	54	1	0	0	0	0	0	4.8	5.1	4.5	744.6	5.23	82	373	41.6	7.45	5.65	3.83	2.23	1.25	412	19.8	0.529	2	418	23.1473	163	56
25	2.9	2.8	1.7	1	1	left	male	1	63	1	0	10	0	0	1	4.4	2.3	4.4	479.2	12.82	102	127	40.3	8.24	3.48	1.69	2.13	1.88	483	6.47	0.736	3.3	113	25.8065	155	75
26	2.7	2.2	2.4	0	0	right	male	1	38	1	0	0	0	0	0	3.1	3.4	4.9	535.5	0.499	91	198	39.2	21	3.55	2.87	2.25	1.38	513	9.9	0.281	5	218.4	18.5911	150	85
27	2.8	2.2	1.8	1	1	right	male	1	69	1	0	1	0	0	1	4.2	3.1	4.9	528.1	2.17	116	215	32.9	5.37	5.74	1.5	2.24	2.33	599	33.6	0.192	4.93	381.3	26.2188	157	71
28	3.1	2.5	1.5	0	0	right	male	1	58	1	0	2	0	0	0	5.1	3	5	867.8	0.499	71	236	32.2	12.9	3.79	2.63	2.57	0.94	464	8.94	0.645	3.32	202.4	13.8744	149	95
29	2.5	2.2	1.8	1	1	left	male	1	50	1	0	0	0	0	0	4.8	2.9	5	514.2	10.499	100	228	33.3	21.03	4.32	2.51	2.64	2.49	656	27	0.324	2.27	230	28.251	145	78
30	3.7	2.7	2.3	0	0	left	male	1	59	1	0	1	1	0	1	3.5	2.3	4.8	633.3	2.07	67	210	33.3	7.17	5.28	1.7	2.47	2.07	709	34.6	0.066	3.46	52	15.7282	150	83
31	3.3	2.5	2.2	1	1	left	male	1	68	1	1	11	1	1	0	3.9	3.1	4.5	500.3	8.79	104	251	37.8	8.92	3.11	1.36	2.21	1.3	328	10.5	0.303	4.53	201.1	32.4444	150	88
32	2.05	1.77	2.56	0	0	left	male	1	44	0	1	7	0	1	1	5.4	2.7	4.6	470	9.02	90	122	37.6	5.5	2.81	1.2	2.39	1.36	456	14.6	1.039	3.7	379.4	16.0142	165	85
33	3.5	2.9	1.8	1	0	left	male	1	66	1	0	1	0	1	1	5.3	2.5	4.1	423.2	12.83	134	160	33.7	8.41	5.11	1.61	2.21	1.45	692	20.9	0.505	2.31	207.4	25.4028	158	78
34	2.7	2.2	2.5	0	0	left	male	1	72	0	0	0	0	0	0	3.7	4.5	5.5	404.7	0.499	105	163	35.2	5.32	2.6	0.93	2.19	2.1	625	24	0.21	4.63	253.3	26.5338	165	78
35	2.5	2	1.6	1	1	left	female	2	71	1	1	36	0	0	1	3.7	3.5	4.5	386	4.25	114	145	31.5	8.22	2.8	1.18	2.22	1.41	422	17.9	0.867	3.62	179.7	21.6197	138	90
36	3.5	2.2	2.7	0	0	left	male	1	77	1	1	6	1	1	1	6.1	2.4	5.5	465	1.61	94	163	41	5.79	5.61	3	2.6	1.88	744	21.7	0.054	3.18	374.4	17.2635	144	78
37	2.5	1.6	2	1	0	left	female	2	83	1	0	0	0	0	0	5.1	2.7	4.6	501.1	11.3	112	127	31.9	8.56	5.49	0.42	2.16	2.23	917	19.7	0.449	6	212.4	26.1752	150	78
38	3.5	3	1.3	0	0	left	male	1	36	1	0	0	0	0	0	5.7	2.4	3.8	515.3	0.563	101	188	47.8	5.64	2.68	1.37	2.59	2.66	1096	33.1	0.227	2	236.6	22.7732	150	88
39	3.1	2.5	1.8	1	0	left	female	2	62	0	0	1	0	0	0	5.3	4.1	5.1	517.4	7.5	90	247	39.3	11.39	5.69	5.28	2.22	0.79	393	16.3	0.159	4.02	205.4	27.1816	145	78
40	3.4	2.2	6.3	0	0	left	male	1	62	1	1	5	0	0	0	5.7	2.3	5.5	481.1	28.65	111	176	41.7	6.05	2.72	3.75	2.22	2.24	809	26.9	0.085	4.4	208.4	25.9107	111	62
41	2.7	1.8	1.6	1	1	left	female	2	86	1	1	10	0	0	0	4.1	3.3	4.6	533.8	6.5	129	294	40.4	7.42	5.35	0.82	2.28	2.03	598	26.9	0.395	5	204.4	20.8117	150	83
42	3.8	2.7	3.3	0	1	right	female	2	71	1	1	1	1	1	0	5.2	3.2	5.2	467.2	0.499	128	168	43.3	6.04	4.32	2.51	2.64	2.49	656	27	0.324	4.24	320.5	29.0943	157	90
43	2.9	2.3	1.5	1	0	left	female	2	42	1	0	1	0	0	0	5.2	3.4	5.5	765	2.19	129	119	41.5	12.26	3.9	1.14	2.33	1.48	463	30	0.126	1.98	121.5	20.3125	115	78
44	4.1	3.3	3.2	0	1	left	female	2	59	1	0	3	0	0	1	4.4	3.4	4.2	422.4	33	94	77	47.4	6.25	3.73	2.63	2.52	2.03	883	20.2	0.274	4.69	304.1	21.6406	144	78
45	3.2	2.2	1.6	1	0	right	female	2	58	1	0	1	0	0	0	5	3.8	5.2	999.3	10.499	98	263	25.7	12.3	3	2.36	2.48	1.82	898	27	0.206	3.78	152.1	15.4652	140	85
46	3.5	2.1	2.2	0	0	left	male	1	55	1	0	0	0	0	0	3.8	3.1	3.3	400	3.78	107	187	35.9	5.17	3.03	1.57	2.3	1.04	936	32.4	1.955	2	366.1	32.0461	155	90
47	3.2	1.7	2.1	1	1	right	female	2	72	1	0	0	0	0	0	4.8	4.5	5.1	578.3	5.44	105	263	40	6.16	5.49	1.58	2.12	1.13	237	17.2	0.154	4.22	323.7	16.0965	132	57
48	3.7	3.2	5.2	0	0	left	female	2	74	0	0	5	0	0	1	4.8	3.9	4.9	564.3	5.22	102	141	32.1	3.96	4.41	1.64	2.84	1.67	787	16.1	0.576	4	215.4	24.8585	144	78
49	3.2	2.5	2.6	1	0	right	female	2	66	1	0	4	0	0	0	3.2	3.2	5.5	534	86.91	124	232	43.6	6.24	4.3	3.53	2.29	2	984	35.6	0.068	4.39	351.4	15.8203	150	78
50	3.5	3	2.3	0	0	left	female	2	57	1	0	0	0	0	0	5.5	4.1	4.5	599.4	2.26	87	113	36.2	5.48	2.79	0.63	2.4	1.31	370	21.4	0.715	3.32	62	19.4674	150	75
51	2.5	2.1	1.9	1	1	left	female	2	61	1	1	25	0	1	0	4.4	2.4	4.4	484	26.4	105	239	32.9	4.67	2.82	0.58	2.32	2.46	684	39.7	0.367	3.72	125	22.8928	159	79
52	2.3	1.8	2.3	0	0	left	female	2	65	1	0	1	1	1	1	5.1	2.3	4.7	700.1	0.499	114	233	40	5.51	3.91	0.8	2.27	2.21	513	27.2	0.305	4.48	84.33	28.7891	144	85
53	2.8	2	2	1	0	left	female	2	68	1	0	60	0	0	0	5.3	3.3	4.4	465	15.72	115	282	33.8	7.08	5.38	1.58	2.05	1.13	294	21.7	0.425	3.65	188.7	28	155	78
54	2.5	1.7	2.4	0	1	left	female	2	54	0	0	6	0	0	0	5.2	3.3	5.7	701.1	0.499	95	150	42.3	6.23	5.51	1.85	2.22	1.49	400	22.7	1.157	5.53	240.7	32.0499	144	78
55	2.3	1.8	1.4	1	1	left	female	2	64	1	0	3	0	0	0	3.8	3.7	5.1	360.2	55.16	91	220	39.2	7.88	5.52	1.48	2.14	1.76	743	25.7	0.248	2.47	177.6	16.1272	140	78
56	2.6	1.7	2.5	0	0	right	female	2	66	1	0	0	0	0	0	5.6	3.2	5.6	850.5	4.74	102	161	45.5	5.1	6.84	2.73	2.03	1.36	671	17.3	0.558	4.55	146.9	30.8463	123	78
57	3.3	1.7	1	1	1	left	female	2	58	1	0	10	1	0	0	4.4	2.3	4.3	492	43.1	98	263	34.5	9.14	4	1.26	2.49	1.02	564	13.1	0.477	3.33	45	25.5296	156	78
58	3.2	2.1	1.9	0	0	left	female	2	62	1	0	1	0	0	0	3.6	2.6	4.8	627.1	0.499	96	125	34.9	5.64	6.34	1.37	2.33	1.9	275	12.1	0.283	3.12	363.1	30.8594	145	78
59	2.9	1.9	1.7	1	1	left	female	2	60	0	0	12	0	0	0	3.9	2	4.3	578.8	12.56	101	240	41.4	8.92	5.07	1.69	2.49	2.14	791	17.1	0.261	4.03	51	19.4458	160	85
60	4.2	3.5	2.1	0	0	left	female	2	66	1	0	3	0	1	1	4.9	3.6	5.1	496.9	0.499	96	344	29.3	5.66	3.89	1.77	2.24	1.55	559	16.5	0.202	3.49	131.2	16.0199	125	78
61	2.5	2.1	2.1	1	1	left	female	2	37	1	0	0	0	0	1	4.4	2.4	5.7	764.6	12.3	85	272	40.9	9.51	4.5	1.35	2.37	2.48	639	20.7	0.194	2	230	30.4444	146	96
62	2.9	2.3	1.6	0	0	right	female	2	52	1	0	0	0	0	1	5.6	3.2	6.5	845	1.31	106	308	38	13.73	3.03	2.19	2.28	1.34	479	11.8	0.426	3.68	104.4	28.764	121	96
63	2.8	2.5	2.2	1	1	left	male	1	58	0	0	3	0	0	0	3.3	3.7	5	571	5.73	96	245	34.1	10.52	4.69	1.49	1.88	2.15	1143	40.9	0.603	4.95	199.4	26.8965	117	80
64	3.2	2.1	2.1	0	1	left	female	2	62	1	0	2	0	0	1	3.7	2.4	4.1	463.9	4.7	82	73	40.5	5.55	3.56	5.53	2.03	1.78	578	22.3	0.335	2.12	177.1	23.5556	156	89
65	3.1	3	2.6	1	1	left	male	1	69	1	0	5	0	0	0	4.8	2.9	7.5	1478.5	22.899	101	235	31.2	5.96	3.25	1.87	2.37	1.73	341	20.3	2.02	4.15	265.4	25.7032	162	80
66	2.1	2	2.5	0	0	left	female	2	72	1	1	11	0	0	0	4.2	3.3	5.4	522	0.499	138	226	42.5	6.92	3.44	2.18	2.44	1.21	409	24.2	0.481	6	219.4	31.2175	110	78
67	2.9	3	2.6	1	0	left	male	1	71	1	0	7	1	0	1	4.4	4.3	4.1	669.5	22.899	74	245	33.5	8.42	3.98	3.18	2.71	1.1	487	10.14	0.735	4.07	192.4	14.4244	151	97
68	2.6	2.2	2.3	0	0	left	female	2	31	0	0	3	0	0	1	3.9	2.8	5.8	401.6	15.41	114	232	29.3	8.48	4.36	1.76	2.12	1.68	470	21.9	0.479	4.17	213.4	26.2188	123	65
69	2.6	3	2.4	1	1	right	female	2	67	1	1	9	0	0	0	5.4	4.2	5.1	564	10.62	97	205	38.2	7.74	3.69	2.1	2.57	1.71	801	23.1	0.652	4.49	201.4	26.629	188	80
70	2.5	1.7	2.4	0	1	left	female	2	54	0	0	6	0	0	0	5.2	3.3	5.7	701.1	0.499	95	150	42.3	6.23	5.51	1.85	2.22	1.49	400	22.7	1.157	5.53	240.7	32.0499	144	78
71	3.8	3	2.5	1	0	left	female	2	44	1	0	3	0	0	0	4.8	2.9	7.5	1478.5	5.73	96	245	34.1	10.52	4.69	1.49	1.88	2.15	1143	40.9	0.603	4.95	199.4	26.8965	117	80
72	2.6	1.7	2.5	0	0	right	female	2	66	1	0	0	0	0	0	5.6	3.2	5.6	850.5	4.74	102	161	45.5	5.1	6.84	2.73	2.03	1.36	671	17.3	0.558	4.55	146.9	30.8463	123	78
73	2.6	2	4.5	1	1	left	female	2	40	1	0	4	0	1	0	4.4	4.3	4.1	669.5	3.899	101	235	31.2	5.96	3.25	1.87	2.37	1.73	341	20.3	2.02	4.15	265.4	25.7032	162	80
74	2.8	2.4	2.2	0	0	left	male	1	53	1	0	3	0	0	0	5.4	3.5	5.3	812.5	2.04	149	229	35.8	8.36	3.14	1.35	2.29	1.06	498	12.61	0.751	4.84	168	23.6196	152	80
75	3.7	3.1	2.9	1	1	left	female	2	69	0	0	5	0	0	0	4.2	4.1	4.6	617.3	6.17	106	206	41.8	7.97	3.44	2.3	2.27	1.4	577	15.34	0.273	3.75	208.3	31.7675	147	80
76	3	2.1	1.4	0	0	left	male	1	60	1	0	18	1	0	1	7.6	3.1	5.4	752.5	8.23	127	237	39.3	4.42	4.18	2.42	2.01	1.54	656	18.81	0.403	2.75	390.1	34.1804	152	77
77	2.4	2.1	2.5	1	0	left	female	2	74	1	0	0	0	0	0	4.4	3	4.7	608.5	7.04	92	142	41.3	8.89	4.77	3.98	2.19	2.25	893	31.4	0.24	5.16	243.3	26.6566	114	77
78	2.8	2.2	2	0	0	left	male	1	65	1	0	7	0	0	0	5.2	5.3	4.6	775.1	8.52	99	214	38.2	8.34	3.81	1.95	2.57	1.71	812	24.41	0.652	4.49	533.4	27.109	188	80
79	2.3	2.2	2.2	1	1	left	female	2	65	1	0	3	0	0	0	4.4	4.2	5.9	696.5	5.28	81	148	44.3	7.4	5.39	2.21	2.37	2.04	788	25.2	0.425	5.9	101.7	32.9944	162	91
80	3.2	2.2	2	0	0	left	male	1	68	1	1	6	0	1	0	5.6	4.1	5.1	559	1.799	96	216	40.5	22.12	3.86	3.27	2.39	1.54	547	12.41	0.371	2.75	240.4	19.6211	152	87
81	4	2.9	2.8	1	0	right	female	2	70	1	0	5	1	0	0	3.4	3.1	5.5	507.5	45.79	105	148	49	5.21	2.71	2.18	2.25	1.83	696	25.3	0.195	4.54	219.7	31.4032	142	80
82	2.5	1.9	1.7	0	0	left	female	2	41	0	0	4	0	0	0	5.7	4.7	5.7	775.1	6.8	66	315	41.1	6.22	1.71	2.63	1.97	2.41	804	37.01	2.208	4.85	345.5	31.4667	147	84
83	3.1	3	3.2	1	1	left	male	1	64	0	0	1	0	0	0	3.8	3.3	4.9	519.4	11.3	100	145	35.4	5.31	3.59	3.15	2.35	1.58	582	22.15	0.749	5.14	193.4	18.332	162	87
84	4.6	3.3	2.1	0	1	left	female	2	57	1	0	3	0	0	0	5.8	3.8	5	723.5	4.81	100	252	44.4	7.88	3.25	1.45	2.39	2.21	802	29.91	0.914	2.75	322.3	18.0368	190	98
85	3.2	2.5	2.9	1	0	left	female	2	61	1	1	2	0	0	0	5	2.7	4.4	537.5	46.6	108	209	48.2	6.21	3.23	1.64	2.82	1.47	399	10.4	0.47	4.55	103.4	26.261	162	92
86	3.1	2.7	2.2	0	1	left	male	1	65	1	0	2	0	0	0	6.4	4	5	919.5	5.82	92	150	39.8	10.47	4.06	2.38	2.32	1.66	400	24.01	0.353	4.79	330.1	25.3441	158	82
87	3	3	2.1	1	0	left	female	2	65	0	0	4	0	0	0	4.6	2.6	4.5	514.7	5.22	105	136	41.6	8.76	3.67	2.24	2.27	2.04	506	7.67	0.826	4.05	103	26.3565	157	77
88	2.8	2.1	2	0	1	left	female	2	63	1	1	3	0	0	0	5.2	3.2	7.4	907.5	1.799	103	151	39.5	8.78	4.11	1.79	2.24	1.18	631	18.91	0.354	3.15	347.7	25.8316	161	91
89	2.9	2.4	2.2	1	1	left	female	2	71	1	0	5	0	0	0	4.4	3.4	5	563.6	5.57	119	224	34.2	5.89	3.93	2.05	2.38	2.49	622	34.8	0.282	5.68	371.3	26.7688	159	73
90	2.9	2.4	2	0	0	left	female	2	64	1	0	4	0	0	0	4	3.6	5.5	443.8	5.37	112	239	35.6	6.11	3.74	2.67	2.52	1.92	1067	15.61	0.266	3.78	825.4	21.3523	154	90
91	2.6	2.4	2.2	1	1	left	male	1	52	0	0	3	0	0	1	5	3.2	5.1	549.7	3.899	103	237	34.6	11.53	4.51	3.06	2.78	2.65	679	28.2	0.414	3.02	220	28.801	147	80
92	2.6	2.2	1.8	0	0	left	male	1	55	1	0	2	1	0	0	5.1	3.4	4.8	657.1	7.79	117	326	41.3	10.63	3.34	2.1	2.36	2.38	743	16.65	0.323	4.11	777.3	24.1384	147	91
93	3.4	2.7	2.6	1	0	left	male	1	70	1	0	7	0	1	0	4.1	3.4	4.6	535.8	4.19	107	260	39.1	9.44	3.3	1.91	2.35	1.46	351	11.7	0.393	5.28	191.1	32.9944	152	90
94	2.6	2.2	2.2	0	0	left	male	1	65	1	0	3	0	1	0	8.8	3.5	4.9	506.5	6.52	99	155	39.1	6.77	4.02	1.14	2.34	2.06	810	26.81	0.292	4.85	291	27.6689	147	90
95	3.6	3.1	2.2	1	1	left	female	2	68	1	0	1	0	0	0	5.5	2.8	4.2	458.7	6.23	137	169	35	8.93	5.3	2.16	2.35	1.61	715	22.1	0.595	3.06	197.4	25.9528	160	80
96	2.9	2.3	2.2	0	0	left	male	1	56	1	0	2	0	0	1	5.2	5.3	4.6	775.1	6.53	87	391	42.9	8.57	5.96	4.23	2.37	1.41	446	22.31	0.619	2.75	440	24.1773	165	58
97	2.6	2.2	2	1	0	left	female	2	69	0	0	0	1	0	0	3.9	3.8	4.6	421.5	7.65	117	154	32.8	8.74	2.99	1.73	2.36	1.57	445	19.1	0.957	4.37	169.7	22.1697	140	92
98	2.7	2.2	2.4	0	0	left	female	2	40	1	0	2	0	0	0	3.5	3.6	5	566	1.799	96	216	40.5	22.12	3.86	3.27	2.39	1.54	547	12.41	0.371	5.75	240.4	19.6211	152	87
99	2.6	1.8	2.4	1	1	right	female	2	79	1	0	3	0	0	0	5.3	3	4.7	536.6	24.7	115	136	33.2	9.08	5.68	0.97	2.3	2.39	940	20.9	0.539	6.75	202.4	26.7252	152	80
100	3.1	2.5	1.5	0	0	left	female	2	60	1	1	4	0	0	0	5.5	3.2	5.1	898.3	1.799	76	254	33.5	14.02	4.1	3.03	2.71	1.1	498	11.45	0.735	4.07	224.4	14.9044	151	97
101	3.2	2.7	2.2	1	1	left	female	2	64	1	0	5	0	1	0	5.5	4.4	5.2	552.9	13.9	93	256	40.6	11.91	2.88	5.83	2.36	0.95	416	17.5	0.249	4.77	195.4	27.7316	147	80
102	3.7	2.7	2.3	0	1	left	male	1	61	1	0	3	0	0	0	3.9	2.5	4.9	663.8	3.37	72	228	34.6	8.29	5.59	2.1	2.61	2.23	743	37.11	0.156	4.21	274	16.7582	152	85
103	2.8	2	2	1	0	left	male	1	81	1	0	6	0	0	0	4.3	3.6	4.7	569.3	9.9	132	203	41.7	7.94	5.54	1.37	2.42	2.19	621	28.1	0.485	5.75	194.4	21.3617	152	85
104	2.05	1.77	2.56	0	1	left	male	1	66	0	0	9	0	0	1	5.8	2.9	4.7	500.5	10.32	95	199	38.9	6.62	3.12	1.6	2.53	1.52	490	17.11	1.129	4.45	401.4	17.0442	167	87
105	3	2.5	1.9	1	1	left	male	1	44	1	0	5	0	0	1	5.4	3.7	5.6	800.5	5.59	132	128	42.8	12.78	4.09	1.69	2.47	1.64	486	31.2	0.216	2.73	111.5	20.8625	117	80
106	2.7	2.2	2.5	0	1	left	male	1	74	1	0	2	1	0	0	4.1	4.7	5.6	435.2	1.799	110	181	36.5	6.44	2.91	1.33	2.33	2.26	659	26.51	0.3	5.38	275.3	27.5638	167	80
107	3.3	2.4	2	1	0	left	male	1	60	0	1	7	0	0	0	5.2	4.1	5.3	1034.8	3.899	101	272	27	9.15	3.19	2.91	2.62	1.98	921	28.2	0.296	4.53	142.1	16.0152	142	87
108	3.5	2.2	2.7	0	0	left	male	1	69	1	0	8	0	1	0	6.5	2.6	5.6	495.5	2.91	99	181	42.3	6.91	5.92	3.4	2.74	2.04	778	24.21	0.144	3.93	396.4	18.2935	146	80
109	3.3	1.9	2.5	1	1	left	male	1	74	1	0	8	0	0	0	5	4.8	5.2	613.8	8.84	108	272	41.3	6.68	5.68	2.13	2.26	1.29	260	18.4	0.244	4.97	313.7	16.6465	134	59
110	3.5	3	1.3	0	1	left	female	2	78	1	1	2	0	0	0	6.1	2.6	3.9	545.8	1.863	106	206	49.1	6.76	2.99	1.77	2.73	2.82	1130	35.61	0.317	2.75	258.6	23.8032	152	90
111	3.3	2.7	3	1	0	left	male	1	68	0	0	6	1	0	0	3.4	3.5	5.6	572	90.31	127	241	44.9	6.76	4.49	4.08	2.43	2.16	1007	36.8	0.158	5.14	341.4	16.3703	152	80
112	3.4	2.2	6.3	0	0	left	female	2	64	1	0	7	1	0	0	6.1	2.5	5.6	511.6	9.14	116	194	43	7.17	3.03	4.15	2.36	2.4	843	29.41	0.175	5.15	230.4	26.9407	113	64
113	2.6	2.3	2.3	1	0	left	male	1	63	1	0	4	0	0	0	4.6	2.7	4.5	220.3	29.8	108	248	34.2	5.19	3.01	1.13	2.46	2.62	707	40.9	0.457	4.47	115	23.4428	161	81
114	3.8	2.7	3.3	0	0	left	male	1	73	1	0	3	0	1	0	5.6	3.4	5.3	497.7	1.799	133	186	44.6	7.16	4.63	2.91	2.78	2.65	690	29.51	0.414	4.99	342.5	30.1243	159	92
115	2.9	2.2	2.4	1	1	right	female	2	70	1	0	0	0	1	0	5.5	3.6	4.5	500.5	19.12	118	291	35.1	7.6	5.57	2.13	2.19	1.29	317	22.9	0.515	4.4	178.7	28.55	157	80
116	4.1	3.3	3.2	0	0	left	female	2	61	0	1	5	0	0	0	4.8	3.6	4.3	452.9	4.3	99	195	48.7	7.37	4.04	3.03	2.66	2.19	917	22.71	0.364	5.44	326.1	22.6706	146	80
117	2.4	2	1.8	1	1	left	female	2	66	1	0	3	0	0	0	4	4	5.2	395.7	58.56	94	229	40.5	8.4	5.71	2.03	2.28	1.92	766	26.9	0.338	3.22	167.6	16.6772	142	80
118	3.5	2.1	2.2	0	0	left	male	1	57	1	0	2	0	0	1	4.2	3.3	3.4	430.5	5.08	112	205	37.2	6.29	3.34	1.97	2.44	1.2	970	34.91	2.045	2.75	388.1	33.0761	157	92
119	3.4	1.9	1.4	1	0	left	female	2	60	1	1	5	0	0	0	4.6	2.6	4.4	527.5	46.5	101	172	35.8	9.66	4.19	1.81	2.63	1.18	587	14.3	0.567	4.08	135	26.0796	158	80
120	3.7	3.2	5.2	0	1	left	male	1	76	1	1	7	1	0	0	5.2	4.1	5	594.8	6.52	107	159	33.4	5.08	4.72	2.04	2.98	1.83	821	18.61	0.666	4.75	237.4	25.8885	146	80
121	3	2.1	2.1	1	1	left	female	2	62	0	0	8	0	0	0	4.1	2.3	4.4	614.3	5.96	104	249	42.7	9.44	5.26	2.24	2.63	2.3	814	18.3	0.351	4.78	141	19.9958	162	87
122	3.5	3	2.3	0	1	left	male	1	59	1	0	2	0	0	0	5.9	4.3	4.6	629.9	3.56	92	131	37.5	6.6	3.1	1.03	2.54	1.47	404	23.91	0.805	4.07	284	20.4974	152	77
123	2.6	2.3	2.5	1	0	left	male	1	39	1	0	7	0	0	0	4.6	2.7	5.8	800.1	15.7	88	181	42.2	9.03	4.69	1.9	2.51	2.64	662	21.9	0.284	2.75	220	30.9944	148	98
124	2.3	1.8	2.3	0	1	left	female	2	67	1	0	3	0	1	0	5.5	2.5	4.8	730.6	1.799	119	251	41.3	6.63	4.22	1.2	2.41	2.37	547	29.71	0.395	3.23	106.33	29.8191	146	87
125	2.9	2.2	2.4	1	1	left	male	1	64	1	0	9	0	0	0	3.9	2.7	4.2	500.5	18.5	85	191	41.8	6.07	3.75	6.08	2.17	1.94	601	23.5	0.425	2.87	167.1	24.1056	158	91
126	2.5	1.7	2.4	0	0	left	female	2	56	1	0	8	0	0	0	5.6	3.5	5.8	731.6	1.799	100	364	43.6	7.35	5.82	2.25	2.36	1.65	434	25.21	1.247	3.28	262.7	33.0799	146	80
127	2.4	2	1.8	1	0	left	male	1	60	1	0	11	0	0	1	4.4	3.6	5.5	595.7	15.7	115	229	43.8	7.44	3.63	2.73	2.58	1.37	432	25.4	0.571	6.75	209.4	31.7675	132	80
128	2.6	1.7	2.5	0	0	left	female	2	68	1	1	2	0	0	1	6	3.4	5.7	881	6.04	107	179	46.8	6.22	7.15	3.13	2.17	1.52	705	19.81	0.648	5.3	168.9	31.8763	125	80
129	3.4	1.9	1.4	1	1	left	male	1	33	1	1	12	0	1	1	4.1	3.1	5.9	527.5	15.2	117	272	30.6	7	4.55	2.31	2.26	1.84	493	23.1	0.569	4.92	203.4	26.7688	125	67
130	3.2	2.1	1.9	0	0	left	male	1	64	1	0	3	0	1	0	4	2.8	4.9	657.6	1.799	101	143	36.2	6.76	6.65	1.77	2.47	2.06	309	14.61	0.373	3.87	385.1	31.8894	147	80
131	3	2.1	2.1	1	1	left	male	1	56	0	0	0	0	0	0	3.4	3.6	5.8	614.3	19.5	98	249	40.6	6.75	5.7	2.4	2.36	1.65	423	23.9	1.247	6.28	230.7	32.5999	146	80
132	4.2	3.5	2.1	0	0	left	male	1	68	1	1	5	0	0	0	5.3	3.8	5.2	527.4	1.799	101	362	30.6	6.78	4.2	2.17	2.38	1.71	593	19.01	0.292	4.24	153.2	17.0499	127	80
133	2.6	2.3	2.5	1	0	left	male	1	68	1	0	3	0	0	0	3.8	3.5	5.7	800.1	18.8	105	281	41.7	5.62	5.03	3.28	2.17	1.52	694	18.5	0.648	5.3	136.9	31.3963	125	80
134	2.9	2.3	1.6	0	0	right	male	1	64	1	0	2	1	0	0	6	3.4	6.6	875.5	2.61	111	326	39.3	14.85	3.34	2.59	2.42	1.5	513	14.31	0.516	4.43	126.4	29.794	123	98
135	3.3	2.7	2.5	1	1	left	female	2	45	0	0	5	1	0	0	3.5	3.2	5.3	537	13.4	99	303	42.8	7.31	2.91	3.01	1.67	1.53	669	19.4	0.595	3.75	178	32.9944	129	90
136	3.2	2.1	2.1	0	0	left	male	1	64	1	1	4	0	1	0	4.1	2.6	4.2	494.4	6	87	357	41.8	6.67	3.87	5.93	2.17	1.94	612	24.81	0.425	2.87	199.1	24.5856	158	91
137	3.3	2.3	3	1	0	left	female	2	53	1	0	10	0	0	0	4.1	2.9	4.8	598	16.8	101	128	43.9	6.97	3.07	2.87	1.87	1.84	702	17.2	0.957	3.4	181	25.9528	135	93
138	2.1	2	2.5	0	1	left	female	2	70	1	0	13	0	0	0	4.6	3.5	5.5	552.5	1.799	143	244	43.8	8.04	3.75	2.58	2.58	1.37	443	26.71	0.571	6.75	241.4	32.2475	112	80
139	2.6	2.2	2.3	1	0	left	female	2	48	1	0	2	0	0	0	4.2	3.8	5.5	621	13.4	89	272	36.9	7.05	3.27	2.15	2.07	2.13	599	15.4	0.735	3.1	191	22.1697	142	87
140	2.6	2.2	2.3	0	1	left	female	2	53	1	1	5	0	0	0	4.3	3	5.9	432.1	16.71	119	250	30.6	9.6	4.67	2.16	2.26	1.84	504	24.41	0.569	4.92	235.4	27.2488	125	67
141	2.9	2	2.4	1	1	left	female	2	50	1	0	3	0	1	0	3.9	4.5	4.7	593	25.7	91	272	35.8	5.98	3.07	1.95	1.94	1.87	658	16.9	0.652	2.53	152	26.7252	128	92
142	2.5	1.7	2.4	0	1	right	male	1	56	1	0	8	1	0	1	5.6	3.5	5.8	731.6	1.799	100	168	43.6	7.35	5.82	2.25	2.36	1.65	434	25.21	1.247	6.28	262.7	33.0799	146	80
143	2.4	1.9	2.5	1	0	left	male	1	46	1	0	4	0	0	0	3.8	4.2	5.6	670	30.8	99	241	42.7	6.24	3.57	3.14	2.15	1.43	673	13.2	0.603	2.39	139	27.7316	145	95
144	2.6	1.7	2.5	0	0	left	male	1	68	1	0	2	0	0	0	6	3.4	5.7	881	6.04	107	179	26.8	6.22	7.15	3.13	2.17	1.52	705	19.81	0.648	5.3	168.9	31.8763	125	80
145	2.7	2.1	2.7	1	1	left	male	1	52	1	0	12	0	0	1	4.3	3.7	5.5	845	40	87	248	42.2	6.46	4.12	2.97	2.38	1.98	597	14.9	0.735	3.15	109	21.3617	151	87
146	2.9	2.6	2.3	0	0	left	female	2	57	1	1	3	0	1	0	5.1	2.8	4.8	521	4.21	84	248	25	6.6	2.99	2.1	2.74	1.2	593	26.51	0.666	4.75	305	19.6211	121	83
147	3.1	2.3	1.5	0	0	right	female	2	53	1	0	5	0	0	0	6.4	2.7	4.5	587	5.71	95	199	31.4	6.91	3.03	1.6	2.73	1.83	513	24.21	0.805	4.07	297	14.9044	110	85
148	2.9	2.4	2.1	0	0	left	female	2	64	0	0	4	0	0	0	5.2	3.3	5.1	631	3.14	102	237	33.2	6.76	4.63	1.33	2.36	1.47	612	35.61	0.395	5.23	286	16.7582	115	91

## Sheet: no-T2DM
Number	PCVD,(bunched arm)	PCVD, (unbunched arm)	Internal diameter of radial artery	diabete	Maturation	position	sex	age	Hypertension	CHD	dialysis month	coronary heart disease	take antiplatelet aggregation medications	smoke	venous diameter 1-month post-surgery	arterial diameter 1-month post-surgery	brachial artery diameter 1-month post-surgery	blood flow 1-month post-surgery	CRP	Hb	PLT	Ab	Blood glucose	Total cholesterol	Triacylglycerol	Blood calcium	Serum inorganic phosphorus	Serum creatinine	Blood urea nitrogen	D-dimer	Erythrocyte	PTH	BMI	SBP	DBP
2	2.8	2.4	2.2	0	0	left	male	51	1	0	1	0	0	0	5	3.3	5.2	782	0.74	144	211	34.5	7.24	2.83	0.95	2.15	0.9	464	10.1	0.661	4.09	46	22.5896	150	78
4	3	2.1	1.4	0	0	left	male	58	1	0	16	0	1	0	7.2	2.9	5.3	722	6.93	122	219	38	3.3	3.87	2.02	1.87	1.38	622	16.3	0.313	2	368.1	33.1504	150	75
6	2.8	2.2	2	0	1	left	female	63	1	0	5	1	0	0	4.8	5.1	4.5	744.6	7.22	94	196	36.9	7.22	3.5	1.55	2.43	1.55	778	21.9	0.562	3.74	511.4	26.079	186	78
8	3.2	2.2	2	0	1	left	female	66	0	0	4	0	0	1	5.2	3.9	5	528.5	0.499	91	198	39.2	21	3.55	2.87	2.25	1.38	513	9.9	0.281	5	218.4	18.5911	150	85
10	2.5	1.9	1.7	0	0	right	male	39	1	0	2	0	0	0	5.3	4.5	5.6	744.6	5.5	61	297	39.8	5.1	1.4	2.23	1.83	2.25	770	34.5	2.118	4.1	323.5	30.4367	145	82
12	4.6	3.3	2.1	0	0	left	male	55	1	0	1	0	0	0	5.4	3.6	4.9	693	3.51	95	234	43.1	6.76	2.94	1.05	2.25	2.05	768	27.4	0.824	2	300.3	17.0068	188	96
14	3.1	2.7	2.2	0	0	left	male	63	0	0	0	0	1	1	6	3.8	4.9	889	4.52	87	132	38.5	9.35	3.75	1.98	2.18	1.5	366	21.5	0.263	4.04	308.1	24.3141	156	80
16	2.8	2.1	2	0	0	left	male	41	1	1	1	0	0	0	4.8	3	7.3	877	0.499	98	133	38.2	7.66	3.8	1.39	2.1	1.02	597	16.4	0.264	5.4	325.7	24.8016	159	89
18	2.9	2.4	2	0	0	left	male	62	1	0	2	0	0	0	3.6	3.4	5.4	413.3	4.07	107	221	34.3	4.99	3.43	2.27	2.38	1.76	1033	13.1	0.176	3.03	803.4	20.3223	152	88
20	2.6	2.2	1.8	0	0	left	male	53	1	0	0	0	0	0	4.7	3.2	4.7	626.6	6.49	112	108	40	9.51	3.03	1.7	2.22	2.22	709	14.14	0.233	3.36	755.3	23.1084	145	89
22	2.6	2.2	2.2	0	0	left	male	63	1	0	1	1	1	0	8.4	3.3	4.8	476	5.22	94	137	37.8	5.65	3.71	0.74	2.2	1.9	776	24.3	0.202	4.1	69	26.6389	145	88
24	2.9	2.3	2.2	0	0	left	male	54	1	0	0	0	0	0	4.8	5.1	4.5	744.6	5.23	82	373	41.6	7.45	5.65	3.83	2.23	1.25	412	19.8	0.529	2	418	23.1473	163	56
26	2.7	2.2	2.4	0	0	right	male	38	1	0	0	0	0	0	3.1	3.4	4.9	535.5	0.499	91	198	39.2	21	3.55	2.87	2.25	1.38	513	9.9	0.281	5	218.4	18.5911	150	85
28	3.1	2.5	1.5	0	0	right	male	58	1	0	2	0	0	0	5.1	3	5	867.8	0.499	71	236	32.2	12.9	3.79	2.63	2.57	0.94	464	8.94	0.645	3.32	202.4	13.8744	149	95
30	3.7	2.7	2.3	0	0	left	male	59	1	0	1	1	0	1	3.5	2.3	4.8	633.3	2.07	67	210	33.3	7.17	5.28	1.7	2.47	2.07	709	34.6	0.066	3.46	52	15.7282	150	83
32	2.05	1.77	2.56	0	0	left	male	44	0	1	7	0	1	1	5.4	2.7	4.6	470	9.02	90	122	37.6	5.5	2.81	1.2	2.39	1.36	456	14.6	1.039	3.7	379.4	16.0142	165	85
34	2.7	2.2	2.5	0	0	left	male	72	0	0	0	0	0	0	3.7	4.5	5.5	404.7	0.499	105	163	35.2	5.32	2.6	0.93	2.19	2.1	625	24	0.21	4.63	253.3	26.5338	165	78
36	3.5	2.2	2.7	0	0	left	male	77	1	1	6	1	1	1	6.1	2.4	5.5	465	1.61	94	163	41	5.79	5.61	3	2.6	1.88	744	21.7	0.054	3.18	374.4	17.2635	144	78
38	3.5	3	1.3	0	0	left	male	36	1	0	0	0	0	0	5.7	2.4	3.8	515.3	0.563	101	188	47.8	5.64	2.68	1.37	2.59	2.66	1096	33.1	0.227	2	236.6	22.7732	150	88
40	3.4	2.2	6.3	0	0	left	male	62	1	1	5	0	0	0	5.7	2.3	5.5	481.1	28.65	111	176	41.7	6.05	2.72	3.75	2.22	2.24	809	26.9	0.085	4.4	208.4	25.9107	111	62
42	3.8	2.7	3.3	0	1	right	female	71	1	1	1	1	1	0	5.2	3.2	5.2	467.2	0.499	128	168	43.3	6.04	4.32	2.51	2.64	2.49	656	27	0.324	4.24	320.5	29.0943	157	90
44	4.1	3.3	3.2	0	1	left	female	59	1	0	3	0	0	1	4.4	3.4	4.2	422.4	33	94	77	47.4	6.25	3.73	2.63	2.52	2.03	883	20.2	0.274	4.69	304.1	21.6406	144	78
46	3.5	2.1	2.2	0	0	left	male	55	1	0	0	0	0	0	3.8	3.1	3.3	400	3.78	107	187	35.9	5.17	3.03	1.57	2.3	1.04	936	32.4	1.955	2	366.1	32.0461	155	90
48	3.7	3.2	5.2	0	0	left	female	74	0	0	5	0	0	1	4.8	3.9	4.9	564.3	5.22	102	141	32.1	3.96	4.41	1.64	2.84	1.67	787	16.1	0.576	4	215.4	24.8585	144	78
50	3.5	3	2.3	0	0	left	female	57	1	0	0	0	0	0	5.5	4.1	4.5	599.4	2.26	87	113	36.2	5.48	2.79	0.63	2.4	1.31	370	21.4	0.715	3.32	62	19.4674	150	75
52	2.3	1.8	2.3	0	0	left	female	65	1	0	1	1	1	1	5.1	2.3	4.7	700.1	0.499	114	233	40	5.51	3.91	0.8	2.27	2.21	513	27.2	0.305	4.48	84.33	28.7891	144	85
54	2.5	1.7	2.4	0	1	left	female	54	0	0	6	0	0	0	5.2	3.3	5.7	701.1	0.499	95	150	42.3	6.23	5.51	1.85	2.22	1.49	400	22.7	1.157	5.53	240.7	32.0499	144	78
56	2.6	1.7	2.5	0	0	right	female	66	1	0	0	0	0	0	5.6	3.2	5.6	850.5	4.74	102	161	45.5	5.1	6.84	2.73	2.03	1.36	671	17.3	0.558	4.55	146.9	30.8463	123	78
58	3.2	2.1	1.9	0	0	left	female	62	1	0	1	0	0	0	3.6	2.6	4.8	627.1	0.499	96	125	34.9	5.64	6.34	1.37	2.33	1.9	275	12.1	0.283	3.12	363.1	30.8594	145	78
60	4.2	3.5	2.1	0	0	left	female	66	1	0	3	0	1	1	4.9	3.6	5.1	496.9	0.499	96	344	29.3	5.66	3.89	1.77	2.24	1.55	559	16.5	0.202	3.49	131.2	16.0199	125	78
62	2.9	2.3	1.6	0	0	right	female	52	1	0	0	0	0	1	5.6	3.2	6.5	845	1.31	106	308	38	13.73	3.03	2.19	2.28	1.34	479	11.8	0.426	3.68	104.4	28.764	121	96
64	3.2	2.1	2.1	0	1	left	female	62	1	0	2	0	0	1	3.7	2.4	4.1	463.9	4.7	82	73	40.5	5.55	3.56	5.53	2.03	1.78	578	22.3	0.335	2.12	177.1	23.5556	156	89
66	2.1	2	2.5	0	0	left	female	72	1	1	11	0	0	0	4.2	3.3	5.4	522	0.499	138	226	42.5	6.92	3.44	2.18	2.44	1.21	409	24.2	0.481	6	219.4	31.2175	110	78
68	2.6	2.2	2.3	0	0	left	female	31	0	0	3	0	0	1	3.9	2.8	5.8	401.6	15.41	114	232	29.3	8.48	4.36	1.76	2.12	1.68	470	21.9	0.479	4.17	213.4	26.2188	123	65
70	2.5	1.7	2.4	0	1	left	female	54	0	0	6	0	0	0	5.2	3.3	5.7	701.1	0.499	95	150	42.3	6.23	5.51	1.85	2.22	1.49	400	22.7	1.157	5.53	240.7	32.0499	144	78
72	2.6	1.7	2.5	0	0	right	female	66	1	0	0	0	0	0	5.6	3.2	5.6	850.5	4.74	102	161	45.5	5.1	6.84	2.73	2.03	1.36	671	17.3	0.558	4.55	146.9	30.8463	123	78
74	2.8	2.4	2.2	0	0		male	53	1	0	3	0	0	0	5.4	3.5	5.3	812.5	2.04	149	229	35.8	8.36	3.14	1.35	2.29	1.06	498	12.61	0.751	4.84	168	23.6196	152	80
76	3	2.1	1.4	0	0		male	60	1	0	18	1	0	1	7.6	3.1	5.4	752.5	8.23	127	237	39.3	4.42	4.18	2.42	2.01	1.54	656	18.81	0.403	2.75	390.1	34.1804	152	77
78	2.8	2.2	2	0	0		male	65	1	0	7	0	0	0	5.2	5.3	4.6	775.1	8.52	99	214	38.2	8.34	3.81	1.95	2.57	1.71	812	24.41	0.652	4.49	533.4	27.109	188	80
80	3.2	2.2	2	0	0		male	68	1	1	6	0	1	0	5.6	4.1	5.1	559	1.799	96	216	40.5	22.12	3.86	3.27	2.39	1.54	547	12.41	0.371	2.75	240.4	19.6211	152	87
82	2.5	1.9	1.7	0	0		female	41	0	0	4	0	0	0	5.7	4.7	5.7	775.1	6.8	66	315	41.1	6.22	1.71	2.63	1.97	2.41	804	37.01	2.208	4.85	345.5	31.4667	147	84
84	4.6	3.3	2.1	0	1		female	57	1	0	3	0	0	0	5.8	3.8	5	723.5	4.81	100	252	44.4	7.88	3.25	1.45	2.39	2.21	802	29.91	0.914	2.75	322.3	18.0368	190	98
86	3.1	2.7	2.2	0	1		male	65	1	0	2	0	0	0	6.4	4	5	919.5	5.82	92	150	39.8	10.47	4.06	2.38	2.32	1.66	400	24.01	0.353	4.79	330.1	25.3441	158	82
88	2.8	2.1	2	0	1		female	63	1	1	3	0	0	0	5.2	3.2	7.4	907.5	1.799	103	151	39.5	8.78	4.11	1.79	2.24	1.18	631	18.91	0.354	3.15	347.7	25.8316	161	91
90	2.9	2.4	2	0	0		female	64	1	0	4	0	0	0	4	3.6	5.5	443.8	5.37	112	239	35.6	6.11	3.74	2.67	2.52	1.92	1067	15.61	0.266	3.78	825.4	21.3523	154	90
92	2.6	2.2	1.8	0	0		male	55	1	0	2	1	0	0	5.1	3.4	4.8	657.1	7.79	117	326	41.3	10.63	3.34	2.1	2.36	2.38	743	16.65	0.323	4.11	777.3	24.1384	147	91
94	2.6	2.2	2.2	0	0		male	65	1	0	3	0	1	0	8.8	3.5	4.9	506.5	6.52	99	155	39.1	6.77	4.02	1.14	2.34	2.06	810	26.81	0.292	4.85	291	27.6689	147	90
96	2.9	2.3	2.2	0	0		male	56	1	0	2	0	0	1	5.2	5.3	4.6	775.1	6.53	87	391	42.9	8.57	5.96	4.23	2.37	1.41	446	22.31	0.619	2.75	440	24.1773	165	58
98	2.7	2.2	2.4	0	0		female	40	1	0	2	0	0	0	3.5	3.6	5	566	1.799	96	216	40.5	22.12	3.86	3.27	2.39	1.54	547	12.41	0.371	5.75	240.4	19.6211	152	87
100	3.1	2.5	1.5	0	0		female	60	1	1	4	0	0	0	5.5	3.2	5.1	898.3	1.799	76	254	33.5	14.02	4.1	3.03	2.71	1.1	498	11.45	0.735	4.07	224.4	14.9044	151	97
102	3.7	2.7	2.3	0	1		male	61	1	0	3	0	0	0	3.9	2.5	4.9	663.8	3.37	72	228	34.6	8.29	5.59	2.1	2.61	2.23	743	37.11	0.156	4.21	274	16.7582	152	85
104	2.05	1.77	2.56	0	1		male	66	0	0	9	0	0	1	5.8	2.9	4.7	500.5	10.32	95	199	38.9	6.62	3.12	1.6	2.53	1.52	490	17.11	1.129	4.45	401.4	17.0442	167	87
106	2.7	2.2	2.5	0	1		male	74	1	0	2	1	0	0	4.1	4.7	5.6	435.2	1.799	110	181	36.5	6.44	2.91	1.33	2.33	2.26	659	26.51	0.3	5.38	275.3	27.5638	167	80
108	3.5	2.2	2.7	0	0		male	69	1	0	8	0	1	0	6.5	2.6	5.6	495.5	2.91	99	181	42.3	6.91	5.92	3.4	2.74	2.04	778	24.21	0.144	3.93	396.4	18.2935	146	80
110	3.5	3	1.3	0	1		female	78	1	1	2	0	0	0	6.1	2.6	3.9	545.8	1.863	106	206	49.1	6.76	2.99	1.77	2.73	2.82	1130	35.61	0.317	2.75	258.6	23.8032	152	90
112	3.4	2.2	6.3	0	0		female	64	1	0	7	1	0	0	6.1	2.5	5.6	511.6	9.14	116	194	43	7.17	3.03	4.15	2.36	2.4	843	29.41	0.175	5.15	230.4	26.9407	113	64
114	3.8	2.7	3.3	0	0		male	73	1	0	3	0	1	0	5.6	3.4	5.3	497.7	1.799	133	186	44.6	7.16	4.63	2.91	2.78	2.65	690	29.51	0.414	4.99	342.5	30.1243	159	92
116	4.1	3.3	3.2	0	0		female	61	0	1	5	0	0	0	4.8	3.6	4.3	452.9	4.3	99	195	48.7	7.37	4.04	3.03	2.66	2.19	917	22.71	0.364	5.44	326.1	22.6706	146	80
118	3.5	2.1	2.2	0	0		male	57	1	0	2	0	0	1	4.2	3.3	3.4	430.5	5.08	112	205	37.2	6.29	3.34	1.97	2.44	1.2	970	34.91	2.045	2.75	388.1	33.0761	157	92
120	3.7	3.2	5.2	0	1		male	76	1	1	7	1	0	0	5.2	4.1	5	594.8	6.52	107	159	33.4	5.08	4.72	2.04	2.98	1.83	821	18.61	0.666	4.75	237.4	25.8885	146	80
122	3.5	3	2.3	0	1		male	59	1	0	2	0	0	0	5.9	4.3	4.6	629.9	3.56	92	131	37.5	6.6	3.1	1.03	2.54	1.47	404	23.91	0.805	4.07	284	20.4974	152	77
124	2.3	1.8	2.3	0	1		female	67	1	0	3	0	1	0	5.5	2.5	4.8	730.6	1.799	119	251	41.3	6.63	4.22	1.2	2.41	2.37	547	29.71	0.395	3.23	106.33	29.8191	146	87
126	2.5	1.7	2.4	0	0		female	56	1	0	8	0	0	0	5.6	3.5	5.8	731.6	1.799	100	364	43.6	7.35	5.82	2.25	2.36	1.65	434	25.21	1.247	3.28	262.7	33.0799	146	80
128	2.6	1.7	2.5	0	0		female	68	1	1	2	0	0	1	6	3.4	5.7	881	6.04	107	179	46.8	6.22	7.15	3.13	2.17	1.52	705	19.81	0.648	5.3	168.9	31.8763	125	80
130	3.2	2.1	1.9	0	0		male	64	1	0	3	0	1	0	4	2.8	4.9	657.6	1.799	101	143	36.2	6.76	6.65	1.77	2.47	2.06	309	14.61	0.373	3.87	385.1	31.8894	147	80
132	4.2	3.5	2.1	0	0		male	68	1	1	5	0	0	0	5.3	3.8	5.2	527.4	1.799	101	362	30.6	6.78	4.2	2.17	2.38	1.71	593	19.01	0.292	4.24	153.2	17.0499	127	80
134	2.9	2.3	1.6	0	0		male	64	1	0	2	1	0	0	6	3.4	6.6	875.5	2.61	111	326	39.3	14.85	3.34	2.59	2.42	1.5	513	14.31	0.516	4.43	126.4	29.794	123	98
136	3.2	2.1	2.1	0	0		male	64	1	1	4	0	1	0	4.1	2.6	4.2	494.4	6	87	357	41.8	6.67	3.87	5.93	2.17	1.94	612	24.81	0.425	2.87	199.1	24.5856	158	91
138	2.1	2	2.5	0	1		female	70	1	0	13	0	0	0	4.6	3.5	5.5	552.5	1.799	143	244	43.8	8.04	3.75	2.58	2.58	1.37	443	26.71	0.571	6.75	241.4	32.2475	112	80
140	2.6	2.2	2.3	0	1		female	53	1	1	5	0	0	0	4.3	3	5.9	432.1	16.71	119	250	30.6	9.6	4.67	2.16	2.26	1.84	504	24.41	0.569	4.92	235.4	27.2488	125	67
142	2.5	1.7	2.4	0	1		male	56	1	0	8	1	0	1	5.6	3.5	5.8	731.6	1.799	100	168	43.6	7.35	5.82	2.25	2.36	1.65	434	25.21	1.247	6.28	262.7	33.0799	146	80
144	2.6	1.7	2.5	0	0		male	68	1	0	2	0	0	0	6	3.4	5.7	881	6.04	107	179	26.8	6.22	7.15	3.13	2.17	1.52	705	19.81	0.648	5.3	168.9	31.8763	125	80
146	2.9	2.6	2.3	0	0		female	57	1	1	3	0	1	0	5.1	2.8	4.8	521	4.21	84	248	25	6.6	2.99	2.1	2.74	1.2	593	26.51	0.666	4.75	305	19.6211	121	83
147	3.1	2.3	1.5	0	0		female	53	1	0	5	0	0	0	6.4	2.7	4.5	587	5.71	95	199	31.4	6.91	3.03	1.6	2.73	1.83	513	24.21	0.805	4.07	297	14.9044	110	85
148	2.9	2.4	2.1	0	0		female	64	0	0	4	0	0	0	5.2	3.3	5.1	631	3.14	102	237	33.2	6.76	4.63	1.33	2.36	1.47	612	35.61	0.395	5.23	286	16.7582	115	91

## Sheet: T2DM
Number	PCVD,(bunched arm)	PCVD, (unbunched arm)	Internal diameter of radial artery	diabete	Maturation	position	sex	age	Hypertension	CHD	dialysis month	coronary heart disease	take antiplatelet aggregation medications	smoke	venous diameter 1-month post-surgery	arterial diameter 1-month post-surgery	brachial artery diameter 1-month post-surgery	blood flow 1-month post-surgery	CRP	Hb	PLT	Ab	Blood glucose	Total cholesterol	Triacylglycerol	Blood calcium	Serum inorganic phosphorus	Serum creatinine	Blood urea nitrogen	D-dimer	Erythrocyte	PTH	BMI	SBP	DBP
1	2.7	2.3	1.8	1	0	left	female	56	1	1	3	1	1	1	3.1	3.4	4.9	535.5	2.33	93	236	32.8	10	4.5	0.94	1.74	1.99	1120	39.7	0.513	4.2	209.4	26.3465	115	78
3	3	2.8	2.2	1	0	left	female	78	1	1	6	1	1	1	4.6	2.6	7.4	1443	19.499	98	226	29.9	5.44	3.06	1.32	2.23	1.57	318	19.1	1.93	3.4	275.4	25.1532	160	78
5	2.8	2.8	2.2	1	0	right	female	69	1	1	12	1	1	1	4.2	4	4	634	19.499	71	236	32.2	12.9	3.79	2.63	2.57	0.94	464	8.94	0.645	3.32	202.4	13.8744	149	95
7	2.5	2.8	2	1	0	left	male	84	1	1	2	0	0	0	5.2	3.9	5	528.5	7.22	94	196	36.9	7.22	3.5	1.55	2.43	1.55	778	21.9	0.562	3.74	511.4	26.079	186	78
9	3.7	2.8	2.1	1	0	left	male	42	1	0	13	0	0	0	4.6	2.6	7.4	1443	12.33	93	236	32.8	10	4.5	0.94	1.74	1.99	1120	39.7	0.513	4.2	209.4	26.3465	115	78
11	2.5	1.8	4.1	1	0	left	male	38	1	0	1	0	1	0	4.2	4	4	634	7.499	98	226	29.9	5.44	3.06	1.32	2.23	1.57	318	19.1	1.93	3.4	275.4	25.1532	160	78
13	3.6	2.9	2.5	1	1	left	male	67	1	0	0	0	0	0	4	3.8	4.5	581.8	12.77	103	197	40.5	7.45	3.25	1.75	2.13	1.24	554	14.14	0.183	3	218.3	31.2175	145	78
15	2.3	1.9	2.1	1	1	left	male	72	1	0	0	0	0	0	4.2	2.7	4.6	573	23.64	89	133	40	8.37	4.58	3.43	2.05	2.09	870	30.2	0.15	4.41	253.3	26.1066	112	75
17	2.2	2	1.8	1	1	left	male	63	1	0	0	0	0	0	4.2	3.9	5.8	661	9.88	78	139	43	6.88	5.2	1.66	2.23	1.88	765	24	0.335	5.15	111.7	32.4444	160	89
19	3.9	2.7	2.4	1	1	left	male	68	1	1	1	0	0	0	3.2	2.8	5.4	472	42.39	102	139	47.7	4.69	5.52	1.63	2.11	1.67	673	24.1	0.105	3.79	229.7	30.8532	140	78
21	3	2.8	2.8	1	1	left	male	62	1	0	0	0	0	0	3.6	3	4.8	483.9	7.9	97	302	34.1	4.79	3.4	2.6	2.21	1.42	559	20.95	0.659	4.39	203.4	17.782	160	85
23	3.1	2.3	2.5	1	0	right	male	75	1	0	3	0	0	1	4.8	2.4	4.3	502	43.2	105	200	46.9	5.69	3.04	1.09	2.68	1.31	376	9.2	0.38	3.8	113.4	25.711	160	90
25	2.9	2.8	1.7	1	1	left	male	63	1	0	10	0	0	1	4.4	2.3	4.4	479.2	12.82	102	127	40.3	8.24	3.48	1.69	2.13	1.88	483	6.47	0.736	3.3	113	25.8065	155	75
27	2.8	2.2	1.8	1	1	right	male	69	1	0	1	0	0	1	4.2	3.1	4.9	528.1	2.17	116	215	32.9	5.37	5.74	1.5	2.24	2.33	599	33.6	0.192	4.93	381.3	26.2188	157	71
29	2.5	2.2	1.8	1	1	left	male	50	1	0	0	0	0	0	4.8	2.9	5	514.2	10.499	100	228	33.3	21.03	4.32	2.51	2.64	2.49	656	27	0.324	2.27	230	28.251	145	78
31	3.3	2.5	2.2	1	1	left	male	68	1	1	11	1	1	0	3.9	3.1	4.5	500.3	8.79	104	251	37.8	8.92	3.11	1.36	2.21	1.3	328	10.5	0.303	4.53	201.1	32.4444	150	88
33	3.5	2.9	1.8	1	0	left	male	66	1	0	1	0	1	1	5.3	2.5	4.1	423.2	12.83	134	160	33.7	8.41	5.11	1.61	2.21	1.45	692	20.9	0.505	2.31	207.4	25.4028	158	78
35	2.5	2	1.6	1	1	left	female	71	1	1	36	0	0	1	3.7	3.5	4.5	386	4.25	114	145	31.5	8.22	2.8	1.18	2.22	1.41	422	17.9	0.867	3.62	179.7	21.6197	138	90
37	2.5	1.6	2	1	0	left	female	83	1	0	0	0	0	0	5.1	2.7	4.6	501.1	11.3	112	127	31.9	8.56	5.49	0.42	2.16	2.23	917	19.7	0.449	6	212.4	26.1752	150	78
39	3.1	2.5	1.8	1	0	left	female	62	0	0	1	0	0	0	5.3	4.1	5.1	517.4	7.5	90	247	39.3	11.39	5.69	5.28	2.22	0.79	393	16.3	0.159	4.02	205.4	27.1816	145	78
41	2.7	1.8	1.6	1	1	left	female	86	1	1	10	0	0	0	4.1	3.3	4.6	533.8	6.5	129	294	40.4	7.42	5.35	0.82	2.28	2.03	598	26.9	0.395	5	204.4	20.8117	150	83
43	2.9	2.3	1.5	1	0	left	female	42	1	0	1	0	0	0	5.2	3.4	5.5	765	2.19	129	119	41.5	12.26	3.9	1.14	2.33	1.48	463	30	0.126	1.98	121.5	20.3125	115	78
45	3.2	2.2	1.6	1	0	right	female	58	1	0	1	0	0	0	5	3.8	5.2	999.3	10.499	98	263	25.7	12.3	3	2.36	2.48	1.82	898	27	0.206	3.78	152.1	15.4652	140	85
47	3.2	1.7	2.1	1	1	right	female	72	1	0	0	0	0	0	4.8	4.5	5.1	578.3	5.44	105	263	40	6.16	5.49	1.58	2.12	1.13	237	17.2	0.154	4.22	323.7	16.0965	132	57
49	3.2	2.5	2.6	1	0	right	female	66	1	0	4	0	0	0	3.2	3.2	5.5	534	86.91	124	232	43.6	6.24	4.3	3.53	2.29	2	984	35.6	0.068	4.39	351.4	15.8203	150	78
51	2.5	2.1	1.9	1	1	left	female	61	1	1	25	0	1	0	4.4	2.4	4.4	484	26.4	105	239	32.9	4.67	2.82	0.58	2.32	2.46	684	39.7	0.367	3.72	125	22.8928	159	79
53	2.8	2	2	1	0	left	female	68	1	0	60	0	0	0	5.3	3.3	4.4	465	15.72	115	282	33.8	7.08	5.38	1.58	2.05	1.13	294	21.7	0.425	3.65	188.7	28	155	78
55	2.3	1.8	1.4	1	1	left	female	64	1	0	3	0	0	0	3.8	3.7	5.1	360.2	55.16	91	220	39.2	7.88	5.52	1.48	2.14	1.76	743	25.7	0.248	2.47	177.6	16.1272	140	78
57	3.3	1.7	1	1	1	left	female	58	1	0	10	1	0	0	4.4	2.3	4.3	492	43.1	98	263	34.5	9.14	4	1.26	2.49	1.02	564	13.1	0.477	3.33	45	25.5296	156	78
59	2.9	1.9	1.7	1	1	left	female	60	0	0	12	0	0	0	3.9	2	4.3	578.8	12.56	101	240	41.4	8.92	5.07	1.69	2.49	2.14	791	17.1	0.261	4.03	51	19.4458	160	85
61	2.5	2.1	2.1	1	1	left	female	37	1	0	0	0	0	1	4.4	2.4	5.7	764.6	12.3	85	272	40.9	9.51	4.5	1.35	2.37	2.48	639	20.7	0.194	2	230	30.4444	146	96
63	2.8	2.5	2.2	1	1		male	58	0	0	3	0	0	0	3.3	3.7	5	571	5.73	96	245	34.1	10.52	4.69	1.49	1.88	2.15	1143	40.9	0.603	4.95	199.4	26.8965	117	80
65	3.1	3	2.6	1	1		male	69	1	0	5	0	0	0	4.8	2.9	7.5	1478.5	22.899	101	235	31.2	5.96	3.25	1.87	2.37	1.73	341	20.3	2.02	4.15	265.4	25.7032	162	80
67	2.9	3	2.6	1	0		male	71	1	0	7	1	0	1	4.4	4.3	4.1	669.5	22.899	74	245	33.5	8.42	3.98	3.18	2.71	1.1	487	10.14	0.735	4.07	192.4	14.4244	151	97
69	2.6	3	2.4	1	1		female	67	1	1	9	0	0	0	5.4	4.2	5.1	564	10.62	97	205	38.2	7.74	3.69	2.1	2.57	1.71	801	23.1	0.652	4.49	201.4	26.629	188	80
71	3.8	3	2.5	1	0		female	44	1	0	3	0	0	0	4.8	2.9	7.5	1478.5	5.73	96	245	34.1	10.52	4.69	1.49	1.88	2.15	1143	40.9	0.603	4.95	199.4	26.8965	117	80
73	2.6	2	4.5	1	1		female	40	1	0	4	0	1	0	4.4	4.3	4.1	669.5	3.899	101	235	31.2	5.96	3.25	1.87	2.37	1.73	341	20.3	2.02	4.15	265.4	25.7032	162	80
75	3.7	3.1	2.9	1	1		female	69	0	0	5	0	0	0	4.2	4.1	4.6	617.3	6.17	106	206	41.8	7.97	3.44	2.3	2.27	1.4	577	15.34	0.273	3.75	208.3	31.7675	147	80
77	2.4	2.1	2.5	1	0		female	74	1	0	0	0	0	0	4.4	3	4.7	608.5	7.04	92	142	41.3	8.89	4.77	3.98	2.19	2.25	893	31.4	0.24	5.16	243.3	26.6566	114	77
79	2.3	2.2	2.2	1	1		female	65	1	0	3	0	0	0	4.4	4.2	5.9	696.5	5.28	81	148	44.3	7.4	5.39	2.21	2.37	2.04	788	25.2	0.425	5.9	101.7	32.9944	162	91
81	4	2.9	2.8	1	0		female	70	1	0	5	1	0	0	3.4	3.1	5.5	507.5	45.79	105	148	49	5.21	2.71	2.18	2.25	1.83	696	25.3	0.195	4.54	219.7	31.4032	142	80
83	3.1	3	3.2	1	1		male	64	0	0	1	0	0	0	3.8	3.3	4.9	519.4	11.3	100	145	35.4	5.31	3.59	3.15	2.35	1.58	582	22.15	0.749	5.14	193.4	18.332	162	87
85	3.2	2.5	2.9	1	0		female	61	1	1	2	0	0	0	5	2.7	4.4	537.5	46.6	108	209	48.2	6.21	3.23	1.64	2.82	1.47	399	10.4	0.47	4.55	103.4	26.261	162	92
87	3	3	2.1	1	0		female	65	0	0	4	0	0	0	4.6	2.6	4.5	514.7	5.22	105	136	41.6	8.76	3.67	2.24	2.27	2.04	506	7.67	0.826	4.05	103	26.3565	157	77
89	2.9	2.4	2.2	1	1		female	71	1	0	5	0	0	0	4.4	3.4	5	563.6	5.57	119	224	34.2	5.89	3.93	2.05	2.38	2.49	622	34.8	0.282	5.68	371.3	26.7688	159	73
91	2.6	2.4	2.2	1	1		male	52	0	0	3	0	0	1	5	3.2	5.1	549.7	3.899	103	237	34.6	11.53	4.51	3.06	2.78	2.65	679	28.2	0.414	3.02	220	28.801	147	80
93	3.4	2.7	2.6	1	0		male	70	1	0	7	0	1	0	4.1	3.4	4.6	535.8	4.19	107	260	39.1	9.44	3.3	1.91	2.35	1.46	351	11.7	0.393	5.28	191.1	32.9944	152	90
95	3.6	3.1	2.2	1	1		female	68	1	0	1	0	0	0	5.5	2.8	4.2	458.7	6.23	137	169	35	8.93	5.3	2.16	2.35	1.61	715	22.1	0.595	3.06	197.4	25.9528	160	80
97	2.6	2.2	2	1	0		female	69	0	0	0	1	0	0	3.9	3.8	4.6	421.5	7.65	117	154	32.8	8.74	2.99	1.73	2.36	1.57	445	19.1	0.957	4.37	169.7	22.1697	140	92
99	2.6	1.8	2.4	1	1		female	79	1	0	3	0	0	0	5.3	3	4.7	536.6	24.7	115	136	33.2	9.08	5.68	0.97	2.3	2.39	940	20.9	0.539	6.75	202.4	26.7252	152	80
101	3.2	2.7	2.2	1	1		female	64	1	0	5	0	1	0	5.5	4.4	5.2	552.9	13.9	93	256	40.6	11.91	2.88	5.83	2.36	0.95	416	17.5	0.249	4.77	195.4	27.7316	147	80
103	2.8	2	2	1	0		male	81	1	0	6	0	0	0	4.3	3.6	4.7	569.3	9.9	132	203	41.7	7.94	5.54	1.37	2.42	2.19	621	28.1	0.485	5.75	194.4	21.3617	152	85
105	3	2.5	1.9	1	1		male	44	1	0	5	0	0	1	5.4	3.7	5.6	800.5	5.59	132	128	42.8	12.78	4.09	1.69	2.47	1.64	486	31.2	0.216	2.73	111.5	20.8625	117	80
107	3.3	2.4	2	1	0		male	60	0	1	7	0	0	0	5.2	4.1	5.3	1034.8	3.899	101	272	27	9.15	3.19	2.91	2.62	1.98	921	28.2	0.296	4.53	142.1	16.0152	142	87
109	3.3	1.9	2.5	1	1		male	74	1	0	8	0	0	0	5	4.8	5.2	613.8	8.84	108	272	41.3	6.68	5.68	2.13	2.26	1.29	260	18.4	0.244	4.97	313.7	16.6465	134	59
111	3.3	2.7	3	1	0		male	68	0	0	6	1	0	0	3.4	3.5	5.6	572	90.31	127	241	44.9	6.76	4.49	4.08	2.43	2.16	1007	36.8	0.158	5.14	341.4	16.3703	152	80
113	2.6	2.3	2.3	1	0		male	63	1	0	4	0	0	0	4.6	2.7	4.5	220.3	29.8	108	248	34.2	5.19	3.01	1.13	2.46	2.62	707	40.9	0.457	4.47	115	23.4428	161	81
115	2.9	2.2	2.4	1	1		female	70	1	0	0	0	1	0	5.5	3.6	4.5	500.5	19.12	118	291	35.1	7.6	5.57	2.13	2.19	1.29	317	22.9	0.515	4.4	178.7	28.55	157	80
117	2.4	2	1.8	1	1		female	66	1	0	3	0	0	0	4	4	5.2	395.7	58.56	94	229	40.5	8.4	5.71	2.03	2.28	1.92	766	26.9	0.338	3.22	167.6	16.6772	142	80
119	3.4	1.9	1.4	1	0		female	60	1	1	5	0	0	0	4.6	2.6	4.4	527.5	46.5	101	172	35.8	9.66	4.19	1.81	2.63	1.18	587	14.3	0.567	4.08	135	26.0796	158	80
121	3	2.1	2.1	1	1		female	62	0	0	8	0	0	0	4.1	2.3	4.4	614.3	5.96	104	249	42.7	9.44	5.26	2.24	2.63	2.3	814	18.3	0.351	4.78	141	19.9958	162	87
123	2.6	2.3	2.5	1	0		male	39	1	0	7	0	0	0	4.6	2.7	5.8	800.1	15.7	88	181	42.2	9.03	4.69	1.9	2.51	2.64	662	21.9	0.284	2.75	220	30.9944	148	98
125	2.9	2.2	2.4	1	1		male	64	1	0	9	0	0	0	3.9	2.7	4.2	500.5	18.5	85	191	41.8	6.07	3.75	6.08	2.17	1.94	601	23.5	0.425	2.87	167.1	24.1056	158	91
127	2.4	2	1.8	1	0		male	60	1	0	11	0	0	1	4.4	3.6	5.5	595.7	15.7	115	229	43.8	7.44	3.63	2.73	2.58	1.37	432	25.4	0.571	6.75	209.4	31.7675	132	80
129	3.4	1.9	1.4	1	1		male	33	1	1	12	0	1	1	4.1	3.1	5.9	527.5	15.2	117	272	30.6	7	4.55	2.31	2.26	1.84	493	23.1	0.569	4.92	203.4	26.7688	125	67
131	3	2.1	2.1	1	1		male	56	0	0	0	0	0	0	3.4	3.6	5.8	614.3	19.5	98	249	40.6	6.75	5.7	2.4	2.36	1.65	423	23.9	1.247	6.28	230.7	32.5999	146	80
133	2.6	2.3	2.5	1	0		male	68	1	0	3	0	0	0	3.8	3.5	5.7	800.1	18.8	105	281	41.7	5.62	5.03	3.28	2.17	1.52	694	18.5	0.648	5.3	136.9	31.3963	125	80
135	3.3	2.7	2.5	1	1		female	45	0	0	5	1	0	0	3.5	3.2	5.3	537	13.4	99	303	42.8	7.31	2.91	3.01	1.67	1.53	669	19.4	0.595	3.75	178	32.9944	129	90
137	3.3	2.3	3	1	0		female	53	1	0	10	0	0	0	4.1	2.9	4.8	598	16.8	101	128	43.7	6.97	3.07	2.87	1.87	1.84	702	17.2	0.957	3.4	181	25.9528	135	93
139	2.6	2.2	2.3	1	0		female	48	1	0	2	0	0	0	4.2	3.8	5.5	621	13.4	89	272	43.2	7.05	3.27	2.15	2.07	2.13	599	15.4	0.735	3.1	191	22.1697	142	87
141	2.9	2	2.4	1	1		female	50	1	0	3	0	1	0	3.9	4.5	4.7	593	25.7	91	272	35.8	5.98	3.07	1.95	1.94	1.87	658	16.9	0.652	2.53	152	26.7252	128	92
143	2.4	1.9	2.5	1	0		male	46	1	0	4	0	0	0	3.8	4.2	5.6	670	30.8	99	241	42.7	6.24	3.57	3.14	2.15	1.43	673	13.2	0.603	2.39	139	27.7316	145	95
145	2.7	2.1	2.7	1	1		male	52	1	0	12	0	0	1	4.3	3.7	5.5	845	40	87	248	42.2	6.46	4.12	2.97	2.38	1.98	597	14.9	0.735	3.15	109	21.3617	151	87
																							7.89187	4.07773	2.22627	2.36573	1.7288	633.387	21.9873	0.569893	4.0812
